# Supplementary material for: Mycobacterium tuberculosis requires glyoxylate shunt and reverse methylcitrate cycle for lactate and pyruvate metabolism
Source: Mol Microbiol. 2019 Aug 23;112(4):1284–307. doi: 10.1111/mmi.14362 (PMC6851703; doi:10.1111/mmi.14362)
Supplement: Supplementary file 1 [file MMI-112-1284-s001.xlsx]

## Sheet: 6h lactate
List of transcripts up- and down-regulated in lactate at 6h, fold change vs glucose at 6hrs and adjusted p value (padj). Only those genes with a fold change ≥ 2 and padj ≤0.05 were considered.
All the gene annotations are referred to http://tuberculist.epfl.ch/, or otherwise indicated.
UP							DOWN
Rv number	gene name	function	fold change	padj			Rv number	gene name	function	fold change	padj
MTB000060	mcr19	Fragment of putative small regulatory RNA	4.34706	1.70718e-128			MTB000080	MTS2975	Putative small regulatory RNA	0.271207	6.66634e-21
Rv0046c	ino1	myo-inositol-1-phosphate synthase	2.85858	9.66883e-23			Rv0033	acpA	Probable acyl carrier protein (ACP)	0.453885	5.42067e-05
Rv0047c	Rv0047c	Conserved protein	2.93307	9.21425e-11			Rv0069c	sdaA	Probable L-serine dehydratase	0.475052	1.08285e-16
Rv0080	Rv0080	Conserved hypothetical protein	13.8404	0.0351724			Rv0070c	glyA2	Serine hydroxymethyltransferase	0.467567	2.62337e-08
Rv0081	Rv0081	Probable transcriptional regulatory protein of a Rv0082-Rv0087 operona	13.799	0.010877			Rv0108c	Rv0108c	Hypothetical protein	0.456451	3.32473e-08
Rv0082	Rv0082	Possible component of a hydrogenlyase complexa	11.4024	0.0143554			Rv0111	Rv0111	Possible transmembrane acyltransferase	0.383978	4.81524e-22
Rv0146	Rv0146	Possible S-adenosine methionine-dependent methyltransferase	2.92561	1.39858e-14			Rv0166	fadD5	Probable fatty-acid-CoA sinthetase	0.269973	7.96176e-46
Rv0211	pckA	Phosphoenolpyruvate carboxykinase	5.87248	3.87649e-56			Rv0167	yrbE1A	Conserved integral membrane protein	0.256901	1.44924e-29
Rv0212c	nadR	Probable transcriptional regulatory protein for NAD(P) biosynthesisb	4.43723	5.29095e-57			Rv0168	yrbE1B	Conserved integral membrane protein	0.190495	1.78757e-41
Rv0252	nirB	Nitrite reductase large subunit	2.05262	7.63771e-05			Rv0169	mce1A	Mce-family protein	0.200198	1.43453e-48
Rv0457c	Rv0457c	Probable peptidase	2.11995	7.89378e-08			Rv0170	mce1B	Mce-family protein	0.201144	8.45011e-59
Rv0467	icl1	Isocitrate lyase	12.1384	4.15442e-20			Rv0171	mce1C	Mce-family protein	0.219919	1.3034e-48
Rv0468	fadB2	3-hydroxybutyryl-CoA dehydrogenase	2.95186	7.61237e-17			Rv0172	mce1D	Mce-family protein	0.267725	1.05354e-28
Rv0485	Rv0485	Regulatory protein of PE/PPEd	4.11904	2.48116e-121			Rv0173	lprK	Mce-family lipoprotein	0.265245	1.89371e-18
Rv0726c	Rv0726c	S-adenosylmethionine-dependent methyltransferase	2.80813	4.28013e-22			Rv0174	mce1F	Mce-family protein	0.448091	1.89018e-14
Rv0814c	sseC2	Conserved protein, thought to be involved in sulfur metabolism	3.09664	9.54424e-16			Rv0232	Rv0232	Probable transcriptional regulatory protein (probably TetR/AcrR-family)	0.417795	7.53786e-20
Rv0815c	cysA2	Probable thiosulfate sulfurtransferase (rhodanese-like protein)	3.09505	3.45422e-23			Rv0233	nrdB	Ribonucleoside-diphosphate reductase (beta chain)	0.467776	8.09056e-09
Rv0905	echA6	Enoyl-CoA hydratase	2.19768	2.23859e-15			Rv0250c	Rv0250c	Conserved protein	0.346125	2.56128e-27
Rv0906	Rv0906	Hypothetycal protein	2.27437	2.69172e-22			Rv0312	Rv0312	Conserved hypothetical proline and threonine rich protein	0.482472	1.11374e-10
Rv1057	Rv1057	β-propeller proteina2	6.12203	5.09256e-20			Rv0360c	Rv0360c	Conserved protein	0.459987	5.23632e-06
Rv1065	Rv1065	Conserved hypothetical protein	7.12526	5.86824e-92			Rv0430	Rv0430	Conserved hypothetical protein	0.436516	2.39844e-09
Rv1066	Rv1066	Conserved hypothetical protein	6.35586	4.84886e-52			Rv0458	Rv0458	Probable aldehyde dehydrogenase	0.372988	4.33044e-17
Rv1067c	PE_PGRS19	PE-PGRS family protein	2.64279	2.64938e-18			Rv0586	mce2R	Probable transcriptional regulatory protein (GntR-family)	0.478922	1.63174e-12
Rv1129c	PrpR	Transcriptional regulator protein of prpDC operong	2.5174	1.70544e-06			Rv0590	mce2B	Mce-family protein	0.483081	2.41449e-11
Rv1192	Rv1192	Unknown protein	2.33817	2.61975e-33			Rv0590A	Rv0590A	Mce-family related protein	0.466554	1.13085e-13
Rv1194c	Rv1194c	Conserved protein	2.30412	9.79445e-32			Rv0655	mkl	Possible ribonucleotide-transport ATP-binding protein ABC transporter	0.420125	2.85115e-22
Rv1285	cysD	Probable sulfate adenylyltransferase subunit 2	2.39252	4.7436e-08			Rv0676c	mmpL5	component of MmpL5-MmpS5 siderophore export systemm	0.460178	0.0270553
Rv1380	pyrB	Probable aspartate carbamoyltransferase	2.79966	1.30369e-13			Rv0677c	mmpS5	component of MmpL5-MmpS5 siderophore export systemm	0.433096	0.0145865
Rv1381	pyrC	Probable dihydroorotase	2.76256	5.86877e-15			Rv0678	Rv0678	MarR-like transcriptional regulatorn	0.499422	0.00286439
Rv1382	Rv1382	Probable export or membrane protein	2.38503	3.08949e-15			Rv0692	Rv0692	Conserved hypothetical protein	0.404352	8.74048e-12
Rv1383	carA	Probable carbamoyl-phosphate synthase small chain	2.39366	9.38546e-10			Rv0693	pqqE	Probable coenzyme PQQ synthesis protein E	0.39625	5.86877e-15
Rv1384	carB	Probable carbamoyl-phosphate synthase large chain	2.04288	1.93288e-13			Rv0694	lldD1	Possible L-lactate dehydrogenase (cytochrome)	0.4242	1.24004e-11
Rv1460	Rv1460	Probable transcriptional regulatory protein, part of the putative SUF machineryh	2.11203	9.06761e-10			Rv0695	Rv0695	Conserved hypothetical protein	0.398509	6.04513e-12
Rv1461	pps1	Conserved protein, part of the putative SUF machineryh	2.47663	6.25985e-16			Rv0696	Rv0696	Probable membrane sugar transferase	0.357476	2.99414e-16
Rv1462	Rv1462	Conserved protein, part of the putative SUF machineryh	2.42568	1.65914e-23			Rv0697	Rv0697	Probable dehydrogenase	0.355607	1.25679e-17
Rv1463	Rv1463	Probable conserved ATP-binding protein ABC transporter,part of the putative SUF machineryh	2.39498	5.23084e-10			Rv0993	galU	UTP--glucose-1-phosphate uridylyltransferase	0.494014	6.71278e-15
Rv1464	csd	Probable cysteine desulfurase ,part of the putative SUF machineryh	2.0473	1.63189e-14			Rv0997	Rv0997	Hypothetical protein	0.481878	1.28193e-11
Rv1465	Rv1465	Possible nitrogen fixation related protein, part of the putative SUF machineryh	2.0184	5.96888e-14			Rv1050	Rv1050	Probable oxidoreductase	0.42944	1.67058e-06
Rv1592c	Rv1592c	Conserved hypothetical protein	2.04683	1.72778e-09			Rv1051c	Rv1051c	Conserved hypothetical protein	0.458901	8.64716e-07
Rv1653	argJ	Probable glutamate N-acetyltransferase	2.06867	4.42287e-07			Rv1218c	Rv1218c	Probable tetronasin-transport ATP-binding protein ABC transporter	0.383805	2.306e-05
Rv1778c	Rv1778c	Unknown protein	2.07572	9.66694e-06			Rv1220c	Rv1220c	Methyltransferase	0.443191	1.28578e-13
Rv1779c	Rv1779c	Possible integral membrane protein	3.50213	9.41754e-25			Rv1251c	Rv1251c	Conserved hypothetical protein	0.398503	1.54285e-24
Rv1790	PPE27	PPE family protein	6.60828	4.92207e-78			Rv1252c	lprE	Probable lipoprotein	0.463575	3.41165e-06
Rv1854c	ndh	NADH dehydrogenase	2.33997	1.25809e-10			Rv1549	fadD11.1	Possible fatty-acid-CoA synthetase	0.472292	1.67723e-18
Rv1908c	katG	Catalase-peroxidase-peroxynitritase T	2.29997	0.023679			Rv1550	fadD11	Probable fatty-acid-CoA synthetase	0.233433	8.52276e-34
Rv1982A	vapB36	Possible toxin (contains PIN domain)	2.32506	8.50978e-15			Rv1551	plsB1	Possible acyltransferase	0.481458	6.26099e-17
Rv1982c	vapC36	Possible antitoxin	2.28684	1.03195e-15			Rv1552	frdA	Fumarate reductase [flavoprotein subunit]	0.38039	5.9836e-26
Rv2171	lppM	Lipoproteini	2.17084	2.94762e-20			Rv1553	frdB	Fumarate reductase [iron-sulfur subunit]	0.446121	3.20159e-15
Rv2172c	Rv2172c	Conserved protein	2.63969	1.99287e-16			Rv1632c	Rv1632c	Hypothetical protein	0.407972	1.04186e-07
Rv2327	Rv2327	Conserved protein	2.1141	0.000392541			Rv1754c	Rv1754c	Conserved protein	0.483127	9.38546e-10
Rv2398c	cysW	Probable sulfate-transport integral membrane protein ABC transporter	3.10319	5.81356e-24			Rv1860	apa	Alanine and proline rich secreted protein (fibronectin attachment protein) (antigen MPT-32)	0.465975	3.41104e-07
Rv2400c	subI	Probable sulfate-binding lipoprotein	3.65796	1.51486e-45			Rv2119	Rv2119	Conserved hypothetical protein	0.447117	1.63175e-34
Rv2401	Rv2401	Hypothetical protein	2.82685	2.92016e-24			Rv2147c	sepF	Involved in cell division. SepF interacts with FtsZo	0.498127	3.3246e-08
Rv2428	ahpC	Alkyl hydroperoxide reductase C protein	4.75533	1.09204e-05			Rv2148c	Rv2148c	Conserved protein	0.441006	2.0644e-16
Rv2429	ahpD	Alkyl hydroperoxide reductase D protein	2.16741	1.62893e-09			Rv2149c	yfiH	Conserved protein	0.475197	3.89923e-20
Rv2450c	rpfE	Probable resuscitation-promoting factor	6.43857	9.95981e-19			Rv2150c	ftsZ	Cell division protein	0.448547	4.30449e-19
Rv2451	Rv2451	Hypothetical proline and serine rich protein	5.11278	1.05526e-20			Rv2349c	plcC	Probable phospholipase C 3	0.432122	2.2639e-26
Rv2452c	Rv2452c	Hypothetical protein	2.01693	0.000758871			Rv2350c	plcB	Membrane-associated phospholipase C 2	0.400462	1.23203e-26
Rv2466c	Rv2466c	Conserved protein	2.79358	3.13805e-14			Rv2406c	Rv2406c	Conserved protein	0.487197	4.39899e-11
Rv2524c	fas	Probable fatty acid synthase	2.45953	1.19203e-16			Rv2485c	lipQ	Probable carboxylesterase	0.19587	1.53278e-27
Rv2590	fadD9	Probable fatty-acid-CoA sinthethase	2.76483	8.11682e-15			Rv2633c	Rv2633c	Hypothetical protein	0.393338	2.812e-09
Rv2591	PE_PGRS44	PE-PGRS family protein	2.42198	4.27322e-16			Rv2862A	vapB23	Possible antitoxin	0.44927	1.45659e-05
Rv2630	Rv2630	Hypothetical protein	6.30579	0.0422682			Rv3093c	Rv3093c	Hypothetical oxidoreductase	0.383892	1.42654e-08
Rv2729c	Rv2729c	Probable conserved integral membrane alanine valine and leucine rich protein	2.47186	1.45006e-19			Rv3094c	Rv3094c	Conserved hypothetical protein	0.348837	8.09056e-09
Rv2930	fadD26	Fatty-acid-AMP ligase	2.76029	3.27779e-16			Rv3095	Rv3095	Hypothetical transcriptional regulatory protein	0.492773	0.000247853
Rv3033	Rv3033	Unknown protein	2.31106	2.04378e-09			Rv3109	moaA1	Probable molybdenum cofactor biosynthesis protein A	0.467406	1.83869e-07
Rv3045	adhC	Probable NADP-dependent alcohol dehydrogenase	2.00283	7.4514e-09			Rv3110	moaB1	Probable pterin-4-alpha-carbinolamine dehydratase (PHS)	0.468091	1.13677e-05
Rv3117	cysA3	Probable thiosulfate sulfurtransferase	2.83368	6.39806e-22			Rv3112	moaD1	Probable molybdenum cofactor biosynthesis protein D (molybdopterin converting factor small subunit)	0.454682	1.8908e-07
Rv3118	sseC1	Conserved hypothetical protein	2.18705	8.10828e-11			Rv3145	nuoA	Probable NADH dehydrogenase I (chain A)	0.472901	1.8054e-18
Rv3129	Rv3129	Conserved hypothetical protein	20.6476	0.0268598			Rv3146	nuoB	Probable NADH dehydrogenase I (chain B)	0.457461	4.87724e-20
Rv3139	fadE24	Probable acyl-CoA dehydrogenase	2.66712	1.22358e-10			Rv3147	nuoC	Probable NADH dehydrogenase I (chain C)	0.426971	1.10601e-44
Rv3140	fadE23	Probable acyl-CoA dehydrogenase	3.09896	2.21376e-15			Rv3148	nuoD	Probable NADH dehydrogenase I (chain D)	0.472826	8.82621e-27
Rv3219	whiB1	Transcriptional regulatory protein WhiB-like (Contains [4FE-4S]2+ cluster)	2.01765	4.87772e-09			Rv3149	nuoE	Probable NADH dehydrogenase I (chain E)	0.465174	2.61564e-29
Rv3230c	Rv3230c	NADPH oxidoreductase, partner of DesA3 desaturasel	2.00538	1.12521e-09			Rv3295	Rv3295	Probable transcriptional regulatory protein (probably TetR-family)	0.423292	8.04706e-26
Rv3248c	sahH	Probable adenosylhomocysteinase	2.36318	5.92253e-20			Rv3310	sapM	Acid phosphatase (acid phosphomonoesterase) (glycerophosphatase)	0.461349	2.94112e-15
Rv3341	metA	Probable homoserine O-acetyltransferase	2.08641	2.71038e-08			Rv3331	sugI	Probable sugar-transport integral membrane protein	0.492417	8.26439e-21
Rv3416	whiB3	Transcriptional regulatory protein WhiB-like (contains [4FE-4S] cluster)	2.80109	7.89941e-27			Rv3332	nagA	Probable N-acetylglucosamine-6-phosphate deacetylase (GlcNAc 6-P deacetylase)	0.456917	5.21866e-18
Rv3603c	Rv3603c	Conserved hypothetical alanine and leucine rich protein	2.04891	2.24147e-12			Rv3352c	Rv3352c	Possible oxidoreductase	0.283221	3.33945e-07
							Rv3353c	Rv3353c	Conserved hypothetical protein	0.486111	4.61663e-07
							Rv3444c	esxT	Putative ESAT-6 like protein	0.468583	4.84916e-08
							Rv3445c	esxU	ESAT-6 like protein	0.338261	1.4815e-26
							Rv3662c	Rv3662c	Conserved hypothetical protein	0.404644	1.5469e-10
							Rv3711c	dnaQ	Probable DNA polymerase III (epsilon subunit)	0.388913	9.37968e-19
							Rv3727	Rv3727	Possible oxidoreductase	0.499402	2.0614e-26
							Rv3829c	Rv3829c	Probable dehydrogenase	0.483717	1.07279e-23
							Rv3849	espR	ESX-1 transcriptional regulatory protein	0.455735	2.46751e-13

## Sheet: 24h lactate
List of transcripts up- and down-regulated in lactate at 24hrs, fold change vs glucose and adjusted p value (padj). Only those genes with a fold change ≥ 2 and padj ≤0.05 were considered.
All the gene annotations are referred to http://tuberculist.epfl.ch/, or otherwise indicated.
UP							DOWN
Rv number	gene name	function	fold change	padj			Rv number	gene name	function	fold change	padj
MTB000068	mpr11	Fragment of putative small regulatory RNA	2.42487	0.00158223			MTS2048	ncRv12659	Small RNAj	0.42066	0.00440848
MTB000018	argV	tRNA-Arg (CCG)	2.0155	0.0393307			Rv0046c	ino1	myo-inositol-1-phosphate synthase	0.460946	1.7797e-06
Rv0053	rpsF	30S ribosomal protein S6	2.03844	1.67285e-05			Rv0146	Rv0146	Possible methyltransferase	0.354421	6.5832e-07
Rv0057	Rv0057	Hypothetical protein	2.51077	2.94761e-17			Rv0147	Rv0147	Probable aldehyde dehydrogenase (NAD+) dependent	0.478548	1.20143e-06
Rv0062	celA1	Possible cellulase (endo-1,4-beta-glucanase)	2.44538	0.000968121			Rv0186A	mymT	Metallothionein	0.351621	2.25104e-06
Rv0063	Rv0063	Possible oxidoreductase	2.76688	1.79025e-10			Rv0211	pckA	Phosphoenolpyruvate carboxykinase	0.27845	1.98357e-14
Rv0069c	sdaA	Probable L-serine dehydratase	2.48062	4.39575e-12			Rv0276	Rv0276	Conserved hypothetical protein	0.480484	1.4583e-06
Rv0070c	glyA2	Serine hydroxymethyltransferase	2.47412	6.40407e-06			Rv0341	iniB	Isoniazid inductible gene protein	0.407498	0.00170129
Rv0089	Rv0089	Possible methyltransferase/methylase	2.08342	0.022089			Rv0726c	Rv0726c	Possible S-adenosylmethionine-dependent methyltransferase	0.36038	1.09732e-10
Rv0111	Rv0111	Possible transmembrane acyltransferase	3.11642	4.02918e-15			Rv0752c	fadE9	Probable acyl-CoA dehydrogenase	0.390746	1.04434e-06
Rv0129c	fbpC	Secreted antigen 85-C (mycolyl transferase)	2.01122	0.000434472			Rv0753c	mmsA	Methylmalonate-semialdehyde dehydrogenase	0.323295	3.66115e-06
Rv0168	yrbE1B	Conserved integral membrane protein	2.40325	3.66115e-06			Rv0886	fprB	Probable NADPH:adrenodoxin oxidoreductase	0.483313	0.000288154
Rv0169	mce1A	Mce-family protein	2.36529	3.29424e-07			Rv0905	echA6	Enoyl-CoA hydratase	0.481248	8.78808e-07
Rv0170	mce1B	Mce-family protein	2.40732	6.03827e-09			Rv0906	Rv0906	Conserved protein	0.462295	8.74783e-10
Rv0171	mce1C	Mce-family protein	2.34893	5.87995e-08			Rv0972c	fadE12	Acyl-CoA dehydrogenase	0.367519	5.91487e-07
Rv0179c	lprO	Mce-family lipoprotein	2.25585	5.74801e-06			Rv0973c	accA2	Probable acetyl-/propionyl-coenzyme A carboxylase alpha chain (alpha subunit)	0.450867	3.75708e-06
Rv0244c	fadE5	Probable acyl-CoA dehydrogenase	2.01579	0.00248018			Rv0974c	accD2	Probable acetyl-/propionyl-CoA carboxylase (beta subunit)	0.432155	1.22886e-06
Rv0280	PPE3	PPE family protein Zur-regulated	2.49188	8.88732e-06			Rv0975c	fadE13	Probable acyl-CoA dehydrogenase	0.496628	9.87689e-05
Rv0310c	Rv0310c	Conserved protein	2.02907	2.91393e-08			Rv1038c	esxJ	ESAT-6 like protein	0.405555	0.00142253
Rv0312	Rv0312	Conserved hypothetical proline and threonine rich protein	2.33836	3.29274e-07			Rv1047	Rv1047	Probable transposase	0.490657	0.000193946
Rv0344c	lpqJ	Probable lipoprotein	2.28372	9.81743e-11			Rv1065	Rv1065	Conserved hypothetical protein	0.324069	7.35129e-15
Rv0378	Rv0378	Conserved hypothetical glycine rich protein	2.07912	0.0180436			Rv1066	Rv1066	Conserved hypothetical protein	0.384583	3.3127e-07
Rv0430	Rv0430	Conserved hypothetical protein	4.4753	2.72302e-14			Rv1180	pks3	Probable polyketide beta-ketoacyl synthase	0.489053	4.95225e-07
Rv0519c	Rv0519c	Lipase/esterasek	2.33727	7.23073e-10			Rv1199c	Rv1199c	Possible transposase	0.453851	6.61986e-05
Rv0586	mce2R	Probable transcriptional regulatory protein (GntR-family)	2.41274	8.85316e-09			Rv1284	canA	Beta-carbonic anhydrase	0.413406	0.000288285
Rv0592	mce2D	Mce-family protein	2.31672	1.79407e-08			Rv1285	cysD	Probable sulfate adenylyltransferase subunit 2	0.334648	2.83964e-06
Rv0607	Rv0607	Hypothetical protein	2.01062	0.000201895			Rv1303	Rv1303	Conserved hypothetical transmembrane protein	0.428362	0.00029443
Rv0619	galTb	Probable galactose-1-phosphate uridylyltransferase	2.45084	0.00341476			Rv1304	atpB	Probable ATP synthase a chain	0.40421	4.14463e-06
Rv0649	fabD2	Malonyl CoA-acyl carrier protein transacylase (MCT)	2.10718	0.00344908			Rv1305	atpE	Probable ATP synthase C chain	0.287398	6.54238e-07
Rv0650	Rv0650	Possible sugar kinase	2.41984	0.000547482			Rv1306	atpF	Probable ATP synthase B chain	0.335353	1.97936e-08
Rv0699	Rv0699	Hypothetical protein	2.2167	0.0312281			Rv1307	atpH	Probable ATP synthase delta chain	0.36808	1.46041e-08
Rv0772	purD	Probable phosphoribosylamine--glycine ligase (GARS)	2.15114	1.46499e-15			Rv1308	atpA	Probable ATP synthase alpha chain	0.401453	1.72027e-06
Rv0784	Rv0784	Conserved hypothetical protein	2.24313	6.8104e-06			Rv1309	atpG	Probable ATP synthase gamma chain	0.445112	7.48805e-05
Rv0841	Rv0841	Probable conserved transmembrane protein	2.27023	0.0205273			Rv1310	atpD	Probable ATP synthase beta chain	0.394329	2.6887e-06
Rv0867c	rpfA	Resuscitation-promoting factor	5.11192	6.14073e-20			Rv1311	atpC	Probable ATP synthase epsilon chain	0.492762	3.05408e-07
Rv0880	Rv0880	Possible transcriptional regulatory protein (possibly MarR-family)	2.17517	6.39486e-05			Rv1460	Rv1460	Probable transcriptional regulatory protein, part of the putative SUF machineryh	0.429836	2.71427e-06
Rv0882	Rv0882	Probable transmembrane protein	2.12096	2.04417e-07			Rv1461	Rv1461	Conserved protein, part of the putative SUF machineryh	0.379517	5.3216e-09
Rv0883c	Rv0883c	Conserved hypothetical protein	2.10095	1.07665e-05			Rv1462	Rv1462	Conserved protein, part of the putative SUF machineryh	0.432846	1.94712e-10
Rv0892	Rv0892	Probable monooxygenase	2.21845	3.70367e-09			Rv1463	Rv1463	Probable conserved ATP-binding protein ABC transporter,part of the putative SUF machineryh	0.401426	1.18448e-05
Rv0963c	Rv0963c	Conserved hypothetical protein	2.36527	0.0157835			Rv1464	csd	Probable cysteine desulfurase ,part of the putative SUF machineryh	0.480358	1.28542e-07
Rv0996	Rv0996	Probable conserved transmembrane protein	2.02773	0.000437554			Rv1552	frdA	Fumarate reductase [flavoprotein subunit]	0.28662	4.9778e-21
Rv1035c	Rv1035c	Probable transposase (fragment)	2.18819	5.23567e-05			Rv1553	frdB	Fumarate reductase [iron-sulfur subunit]	0.346261	1.04359e-12
Rv1050	Rv1050	Probable oxidoreductase	2.10175	0.00566133			Rv1554	frdC	Fumarate reductase [membrane anchor subunit]	0.440897	0.000618442
Rv1051c	Rv1051c	Conserved hypothetical protein	2.92142	2.99608e-06			Rv1555	frdD	Fumarate reductase [membrane anchor subunit]	0.495431	0.00378898
Rv1128c	Rv1128c	Conserved hypothetical protein	3.13225	1.17234e-05			Rv1620c	cydC	Probable 'component linked with the assembly of cytochrome' transport transmembrane ATP-binding protein ABC transporter	0.211492	1.08448e-10
Rv1129c	prpR	Transcriptional regulator protein of prpDC operong	7.4068	1.09563e-13			Rv1621c	cydD	Probable 'component linked with the assembly of cytochrome' transport transmembrane ATP-binding protein ABC transporter	0.189765	1.16649e-31
Rv1130	prpD	Methylcitrate dehydratase	14.9464	8.95443e-27			Rv1622c	cydB	Probable integral membrane cytochrome D ubiquinol oxidase (subunit II)	0.135874	3.7263e-44
Rv1131	prpC	Methylcitrate synthase	9.37897	1.75601e-29			Rv1623c	cydA	Probable integral membrane cytochrome D ubiquinol oxidase (subunit I)	0.285258	2.2459e-16
Rv1150	Rv1150	Possible transposase (fragment)	2.26447	1.98703e-07			Rv1636	TB15.3	Iron-regulated universal stress protein family protein	0.449645	3.90353e-08
Rv1220c	Rv1220c	Methyltransferase	2.4663	2.57984e-08			Rv1638A	Rv1638A	Conserved hypothetical protein	0.476813	0.00100568
Rv1251c	Rv1251c	Conserved hypothetical protein	3.13338	2.2079e-18			Rv1661	pks7	Probable polyketide synthase	0.443782	8.41193e-06
Rv1252c	lprE	Probable lipoprotein	3.75876	1.89295e-08			Rv1662	pks8	Probable polyketide synthase	0.492228	0.00022803
Rv1277	Rv1277	Conserved hypothetical protein	2.55029	4.77111e-07			Rv1674c	Rv1674c	Probable transcriptional regulatory protein	0.487035	0.000106095
Rv1278	Rv1278	Hypothetical protein	2.61167	4.82443e-13			Rv1745c	idi	Probable isopentenyl-diphosphate delta-isomerase	0.480725	1.12051e-05
Rv1317c	alkA	Probable bifunctional regulatory protein and DNA repair enzyme (regulatory protein of adaptative response)	2.17328	0.000229093			Rv1790	PPE27	PPE family protein	0.27492	8.80726e-18
Rv1318c	Rv1318c	Possible adenylate cyclase (ATP pyrophosphate-lyase)	2.29172	6.54297e-06			Rv1791	PE19	PE family protein	0.467848	0.000448676
Rv1433	Rv1433	Possible conserved exported protein	2.24397	2.72186e-08			Rv1792	esxM	ESAT-6 like protein	0.355039	1.45078e-06
Rv1698	mctB	Outer membrane protein, copper transporter	2.20234	2.92394e-06			Rv1793	esxN	Putative ESAT-6 like protein	0.488714	1.30121e-05
Rv2033c	Rv2033c	Conserved hypothetical protein	4.87749	0.019644			Rv1806	PE20	PE family protein	0.482642	0.0379501
Rv2049c	Rv2049c	Conserved hypothetical protein	2.07285	0.00142253			Rv1846c	blaI	Transcriptional repressor	0.497488	3.62299e-05
Rv2057c	rpmG1	50S ribosomal protein L33	2.03787	5.25207e-05			Rv1908c	katG	Catalase-peroxidase-peroxynitritase T	0.336926	0.0429576
Rv2058c	rpmB2	50S ribosomal protein L28	2.10526	0.00385355			Rv1954A	Rv1954A	Hypothetical protein	0.352573	1.48229e-08
Rv2119	Rv2119	Conserved hypothetical protein	2.16757	1.19111e-15			Rv1954c	Rv1954c	Hypothetical protein	0.37466	1.2492e-08
Rv2122c	hisE	Phosphoribosyl-AMP pyrophosphatase	2.40554	0.000460473			Rv1967	mce3B	Mce-family protein	0.45707	2.58413e-06
Rv2148c	Rv2148c	Conserved protein	2.40022	2.85102e-09			Rv1971	mce3F	Mce-family protein	0.496036	0.00459438
Rv2149c	yfiH	Conserved protein	2.51777	4.82382e-15			Rv2054	Rv2054	Conserved protein	0.483551	0.00472313
Rv2150c	ftsZ	Cell division protein	2.24459	1.29097e-09			Rv2124c	metH	5-methyltetrahydrofolate--homocystein methyltransferase	0.380683	1.87364e-10
Rv2254c	Rv2254c	Probable integral membrane protein	2.22852	0.0050052			Rv2159c	Rv2159c	Probable carboxymuconolactone decarboxylase with peroxidase activityv	0.438572	3.29272e-05
Rv2268c	cyp128	Probable cytochrome P450 128	2.30543	6.96452e-09			Rv2160A	Rv2160A	Conserved hypothetical protein	0.398999	5.02285e-07
Rv2269c	Rv2269c	Hypothetical protein, involved in the biosynthesis of sulfomenaquinonep	2.06335	0.00270887			Rv2160c	Rv2160c	Conserved hypothetical protein	0.382405	4.25312e-06
Rv2270	lppN	Probable lipoprotein	2.78253	0.000586397			Rv2195	qcrA	Probable rieske iron-sulfur protein	0.465876	1.28703e-11
Rv2277c	Rv2277c	Possible glycerolphosphodiesterase	2.21804	0.00646495			Rv2196	qcrB	Probable ubiquinol-cytochrome C reductase B subunit	0.463236	2.40717e-19
Rv2328	PE23	PE family protein	2.45618	5.10023e-05			Rv2199c	Rv2199c	Possible conserved integral membrane protein	0.480017	1.82112e-16
Rv2329c	narK1	Probable nitrite extrusion protein 1 (nitrite facilitator 1)	2.78179	8.55343e-12			Rv2202c	adoK	Adenosine kinase	0.487698	2.74173e-05
Rv2331	Rv2331	Hypothetical protein	2.94636	0.0012913			Rv2327	Rv2327	Conserved protein	0.438449	0.00883086
Rv2331A	Rv2331A	Hypothetical protein	2.59536	6.0531e-12			Rv2340c	PE_PGRS39	PE-PGRS family protein	0.477165	2.72766e-16
Rv2332	mez	Probable [NAD] dependent malate oxidoreductase (NAD-malic enzyme)	2.0906	6.14073e-20			Rv2346c	esxO	Putative ESAT-6 like protein	0.432825	0.000764376
Rv2351c	plcA	Membrane-associated phospholipase C	2.18027	1.9344e-08			Rv2347c	esxP	Putative ESAT-6 like protein	0.442801	0.00427038
Rv2427A	oxyR'	Transcriptional regulator, pseudogene	2.24997	0.00291485			Rv2348c	Rv2348c	Hypothetical protein	0.363244	0.000106295
Rv2436	rbsK	Ribokinase	2.01144	0.0261582			Rv2359	zur	Zinc uptake regulation protein	0.470105	2.32151e-06
Rv2478c	Rv2478c	Conserved hypothetical protein	2.29039	7.31593e-05			Rv2524c	fas	Fatty acid synthase	0.148609	9.75704e-36
Rv2520c	Rv2520c	Possible conserved membrane protein	2.08374	0.000424584			Rv2557	Rv2557	Conserved protein	0.419251	3.94416e-09
Rv2560	Rv2560	Probable proline and glycine rich transmembrane protein	2.12042	5.44852e-07			Rv2558	Rv2558	Conserved protein	0.470018	4.08585e-05
Rv2593c	ruvA	Probable holliday junction DNA helicase RuvA	2.49654	1.27225e-14			Rv2590	fadD9	Probable fatty-acid-CoA synthetase	0.237627	3.23892e-14
Rv2594c	ruvC	Probable crossover junction endodeoxyribonuclease RuvC (holliday junction nuclease)	2.48003	2.87085e-13			Rv2591	PE_PGRS44	PE-PGRS family protein	0.394106	7.47979e-09
Rv2645	Rv2645	Hypothetical protein	2.59729	2.63502e-06			Rv2660c	Rv2660c	Hypothetical protein	0.437973	0.0049525
Rv2647	Rv2647	Hypothetical protein	2.25766	4.58877e-05			Rv2664	Rv2664	Hypothetical protein	0.470187	5.34588e-05
Rv2719c	Rv2719c	Possible cell wall hydrolase. It is involved in cell division regulationq	2.02676	7.41923e-05			Rv2729c	Rv2729c	Probable conserved integral membrane alanine valine and leucine rich protein	0.407606	1.53046e-09
Rv2862A	vapB23	Possible antitoxin	2.44575	0.00107873			Rv3023c	Rv3023c	Probable transposase	0.479402	9.30312e-05
Rv2863	vapC23	Possible toxin	2.28196	0.000110281			Rv3033	Rv3033	Unknown protein	0.428936	4.72172e-05
Rv2894c	xerC	Probable integrase/recombinase	2.68095	4.08871e-08			Rv3083	Rv3083	Probable monooxygenase (hydroxylase)	0.379768	4.36874e-05
Rv2917	Rv2917	Conserved hypothetical alanine and arginine rich protein	2.87372	1.3704e-09			Rv3084	lipR	Probable acetyl-hydrolase/esterase	0.396052	0.00076401
Rv2943A	Rv2943A	Possible transposase	2.35439	1.52039e-11			Rv3085	Rv3085	Probable short-chain type dehydrogenase/reductase	0.280333	1.45078e-06
Rv2944	Rv2944	Possible transposase for insertion sequence element IS1533	2.94594	1.42471e-13			Rv3086	adhD	Probable zinc-type alcohol dehydrogenase (aldehyde reductase)	0.33443	2.04102e-08
Rv2958c	Rv2958c	Glycosyl transferase	2.25435	5.57534e-13			Rv3087	Rv3087	Possible triacylglycerol synthase (diacylglycerol acyltransferase)	0.254573	1.92143e-11
Rv3022A	PE29	PPE family protein	2.64813	8.04574e-05			Rv3088	tgs4	Putative triacylglycerol synthase (diacylglycerol acyltransferase)	0.253486	1.27225e-14
Rv3093c	Rv3093c	Hypothetical oxidoreductase	12.0454	1.06598e-26			Rv3089	fadD13	Probable chain -fatty-acid-CoA ligase (fatty-acyl-CoA synthetase)	0.354055	2.21496e-10
Rv3094c	Rv3094c	Conserved hypothetical protein	16.9498	2.05706e-29			Rv3109	moaA1	Probable molybdenum cofactor biosynthesis protein A	0.403468	2.29068e-05
Rv3095	Rv3095	Hypothetical transcriptional regulatory protein	3.11472	3.91217e-05			Rv3110	moaB1	Probable pterin-4-alpha-carbinolamine dehydratase	0.431431	0.00105955
Rv3096	Rv3096	Conserved hypothetical protein	2.33273	7.88257e-11			Rv3112	moaD1	Probable molybdenum cofactor biosynthesis protein D	0.443436	0.000312215
Rv3135	PPE50	PPE family protein	2.85059	1.06004e-05			Rv3115	Rv3115	Probable transposase	0.495752	0.000256415
Rv3171c	hpx	Possible non-heme haloperoxidase	2.29088	3.26276e-05			Rv3139	fadE24	Probable acyl-CoA dehydrogenase	0.459841	0.000847316
Rv3202c	Rv3202c	Possible ATP-dependent DNA helicase	2.08442	0.000740334			Rv3160c	Rv3160c	Possible transcriptional regulatory protein (probably TetR-family)	0.471645	0.00167144
Rv3258c	Rv3258c	Conserved hypothetical protein	2.97908	3.14099e-09			Rv3161c	Rv3161c	Possible dioxygenase	0.432957	2.9157e-05
Rv3259	Rv3259	Conserved hypothetical protein	2.33182	1.43299e-10			Rv3230c	Rv3230c	NADPH oxidoreductase, partner of DesA3 desaturasel	0.324961	6.44445e-12
Rv3260c	whiB2	Probable transcriptional regulatory protein WhiB-like	2.95902	2.85102e-09			Rv3572	Rv3572	Unknown protein	0.398462	4.0088e-05
Rv3263	Rv3263	Probable DNA methylase	2.00721	2.43316e-06			Rv3612c	Rv3612c	Conserved hypothetical protein	0.456235	0.00421368
Rv3267	lcp1	Phosphotranferaseu	2.41806	1.168e-07			Rv3613c	Rv3613c	Hypothetical protein	0.325157	1.99876e-06
Rv3310	sapM	Acid phosphatase (acid phosphomonoesterase) (glycerophosphatase)	2.45143	5.18789e-10			Rv3614c	espD	ESX-1 secretion-associated protein D	0.214516	1.04515e-09
Rv3330	dacB1	Probable penicillin-binding protein (D-alanyl-D-alanine carboxypeptidase)	2.12913	2.26137e-08			Rv3615c	espC	ESX-1 secretion-associated protein C	0.187737	1.17341e-05
Rv3352c	Rv3352c	Possible oxidoreductase	3.99816	0.000151384			Rv3616c	espA	ESX-1 secretion-associated protein A	0.221063	9.72854e-10
Rv3353c	Rv3353c	Conserved hypothetical protein	2.69027	1.91863e-06			Rv3620c	esxW	Putative ESAT-6 like protein	0.477371	0.00341476
Rv3366	spoU	Probable tRNA/rRNA methylase (tRNA/rRNA methyltransferase)	2.46629	3.78592e-08			Rv3662c	Rv3662c	Conserved hypothetical protein	0.412624	2.75156e-05
Rv3414c	sigD	Probable alternative RNA polymerase sigma-D factor	2.30807	4.40752e-06			Rv3704c	gshA	gamma-glutamylcysteine synthetase	0.488921	7.35129e-15
Rv3424c	Rv3424c	Hypothetical protein	2.04378	0.0227198			Rv3823c	mmpL8	Conserved integral membrane transport protein	0.428426	4.45476e-05
Rv3425	PPE57	PPE family protein	2.98048	1.89758e-09			Rv3824c	papA1	Conserved polyketide synthase associated protein	0.387908	1.03724e-05
Rv3426	PPE58	PPE family protein	2.24078	6.4911e-06			Rv3825c	pks2	Polyketide synthase	0.391995	3.58973e-12
Rv3428c	Rv3428c	Possible transposase	2.26811	3.94349e-09			Rv3854c	ethA	Monooxygenase	0.261292	3.29289e-05
Rv3445c	esxU	ESAT-6 like protein	2.2199	2.04863e-07
Rv3448	eccD4	ESX-4 type VII secretion system protein (probable integral membrane protein)	2.35084	4.11666e-07
Rv3453	Rv3453	Possible conserved transmembrane protein	2.4693	0.000100732
Rv3506	fadD17	Fatty-acid-CoA synthetase	2.13617	5.02037e-05
Rv3517	Rv3517	Conserved hypothetical protein	2.32462	1.79407e-08
Rv3586	disA	Synthesing and hydrolysing enzyme of cyclic di-AMPt	2.07963	1.17978e-13
Rv3587c	Rv3587c	Probable conserved membrane protein	2.82848	2.85102e-09
Rv3602c	panC	Pantoate--beta-alanine ligase (pantothenate synthetase)	2.14459	2.13681e-08
Rv3638	Rv3638	Possible transposase	2.11251	0.00549712
Rv3643	Rv3643	Hypothetical protein	3.04706	3.82981e-06
Rv3659c	Rv3659c	Conserved hypothetical protein	2.10035	0.00422581
Rv3660c	ssd	Probable "Septum site determining" proteins	2.27965	0.00708331
Rv3711c	dnaQ	Probable DNA polymerase III (epsilon subunit)	2.68215	4.34921e-10
Rv3714c	Rv3714c	Conserved hypothetical protein	2.13587	8.50244e-07
Rv3717	Rv3717	N-acetylmuramoyl-l-alanine amidaser	2.26303	3.14737e-05
Rv3728	Rv3728	Probable conserved two-domain membrane protein	2.17102	4.48217e-08
Rv3811	Rv3811	Conserved hypothetical protein	2.36695	2.28514e-07
Rv3827c	Rv3827c	Possible transposase	2.01634	8.10388e-21
Rv3828c	Rv3828c	Possible resolvase	2.18578	3.47982e-11
Rv3829c	Rv3829c	Probable dehydrogenase	2.41218	5.92831e-17
Rv3831	Rv3831	Hypothetical protein	2.27419	0.00011244
Rv3892c	PPE69	PPE family protein	2.0021	0.000295542

## Sheet: 6h pyruvate
List of transcripts up- and down-regulated in pyruvate at 6h, fold change vs glucose at 6hrs and adjusted p value (padj). Only those genes with a fold change ≥ 2 and padj ≤0.05 were considered.
All the gene annotations are referred to http://tuberculist.epfl.ch/, or otherwise indicated.
UP							DOWN
Rv number	Gene name	Function	Fold change	padj			Rv number	Gene name	Function	Fold change	padj
MTB000060	mcr19	Fragment of putative small regulatory RNA	2.168	1.01997e-35			MTB000078	MTS2823	Putative small regulatory RNA	0.408745	3.78171e-12
MTB000008	trpT	tRNA-Trp (CCA)	2.10457	5.77833e-09			MTB000080	MTS2975	Putative small regulatory RNA	0.271851	6.76653e-21
Rv0081	Rv0081	Probable transcriptional regulatory protein of a Rv0082-Rv0087 operona	13.5504	0.010057			Rv0108c	Rv0108c	Hypothetical protein	0.432421	2.46066e-09
Rv0082	Rv0082	Putative component of a hydrogenlyase complexa	10.2416	0.0173306			Rv0111	Rv0111	Possible transmembrane acyltransferase	0.416999	1.46304e-18
Rv0146	Rv0146	Possible methyltransferase	2.68011	2.16758e-12			Rv0120c	fusA2	Probable elongation factor G (EF-G)	0.489992	2.12712e-15
Rv0211	pckA	Phosphoenolpyruvate carboxykinase	3.65965	2.69765e-30			Rv0129c	fbpC	Secreted antigen 85-C (mycolyl transferase 85C)	0.486659	4.24387e-08
Rv0212c	nadR	Probable transcriptional regulatory protein for NAD(P) biosynthesisb	3.55934	1.34878e-41			Rv0166	fadD5	Probable fatty-acid-CoA sinthetase	0.269623	5.46129e-46
Rv0251c	hsp	Heat shock protein	2.18217	0.013109			Rv0167	yrbE1A	Conserved integral membrane protein	0.235154	9.2379e-34
Rv0252	nirB	Nitrite reductase large subunit	2.10834	3.07075e-05			Rv0168	yrbE1B	Conserved integral membrane protein	0.191757	2.70624e-41
Rv0280	PPE3	PE/PPE family protein zur regulated	2.05974	2.15685e-07			Rv0169	mce1A	Mce-family protein	0.174548	2.66518e-57
Rv0350	dnaK	Chaperone protein	2.01526	0.0146562			Rv0170	mce1B	Mce-family protein	0.187312	3.08076e-64
Rv0467	icl1	Isocitrate lyase	10.2155	1.53235e-17			Rv0171	mce1C	Mce-family protein	0.213637	1.43714e-50
Rv0468	fadB2	3-hydroxybutyryl-CoA dehydrogenase	2.97677	3.95758e-17			Rv0172	mce1D	Mce-family protein	0.279008	4.18415e-27
Rv0469	umaA	S-adenosylmethyltransferase involved in mycolic acid biosynthesisc	2.09903	4.36173e-09			Rv0173	lprK	Mce-family lipoprotein	0.248414	2.73618e-20
Rv0485	Rv0485	Regulatory protein of PE/PPEd	2.13056	1.13454e-34			Rv0174	mce1F	Mce-family protein	0.445749	1.35364e-14
Rv0682	rpsL	30S ribosomal protein S12	2.30408	1.27219e-05			Rv0232	Rv0232	Probable transcriptional regulatory protein (probably TetR/AcrR-family)	0.285913	1.72592e-40
Rv0714	rplN	50S ribosomal protein L14	2.37673	1.87759e-21			Rv0233	nrdB	Ribonucleoside-diphosphate reductase (beta chain)	0.315104	1.6014e-19
Rv0726c	Rv0726c	S-adenosylmethionine-dependent methyltransferase	2.38805	6.40762e-16			Rv0250c	Rv0250c	Conserved protein	0.374886	1.44423e-23
Rv0753c	mmsA	Methylmalonate-semialdehyde dehydrogenase	2.38212	1.65867e-07			Rv0312	Rv0312	Conserved hypothetical proline and threonine rich protein	0.462656	6.45043e-12
Rv0905	echA6	Enoyl-CoA hydratase	2.36235	3.12611e-18			Rv0360c	Rv0360c	Conserved protein	0.331827	2.42903e-11
Rv0906	Rv0906	Hypothetycal protein	2.02018	1.53698e-16			Rv0458	Rv0458	Probable aldehyde dehydrogenase	0.28998	1.35751e-26
Rv0991c	Rv0991c	Conserved serine rich protein	2.14149	2.09309e-08			Rv0590	mce2B	Mce-family protein	0.436575	1.57068e-14
Rv1014c	pth	peptidyl-tRNA hydrolase	2.04439	1.29009e-09			Rv0590A	Rv0590A	Mce-family related protein	0.473289	3.63648e-13
Rv1015c	rplY	50S ribosomal protein L25	2.33811	5.28808e-13			Rv0622	Rv0622	Possible membrane protein	0.463491	2.81529e-11
Rv1057	Rv1057	β-propeller proteina2	6.70021	5.40679e-22			Rv0655	mkl	Possible ribonucleotide-transport ATP-binding protein ABC transporter	0.302697	3.99193e-42
Rv1065	Rv1065	Conserved hypothetical protein	2.8529	2.4847e-26			Rv0659c	mazF2	Toxin	0.498021	1.3173e-08
Rv1066	Rv1066	Conserved hypothetical protein	2.76783	4.06891e-16			Rv0660c	mazE2	Possible antitoxin	0.495932	1.71318e-07
Rv1192	Rv1192	Unknown protein	2.21727	1.88079e-29			Rv0696	Rv0696	Probable membrane sugar transferase	0.481358	1.21279e-08
Rv1194c	Rv1194c	Conserved protein	2.13421	2.32682e-26			Rv0697	Rv0697	Probable dehydrogenase	0.345991	1.46847e-18
Rv1343c	lprD	Probable conserved lipoprotein	2.41849	8.17707e-06			Rv0883c	Rv0883c	Conserved hypothetical protein	0.407795	9.23324e-16
Rv1348	irtA	Iron transporter	2.16385	0.0420147			Rv0885	Rv0885	Conserved hypothetical protein	0.447708	1.83351e-11
Rv1471	trxB1	Probable thioredoxin	2.39904	5.01647e-08			Rv0886	fprB	Probable NADPH:adrenodoxin oxidoreductase	0.389037	6.28941e-13
Rv1483	fabG1	3-oxoacyl-[acyl-carrier protein] reductase (mycolic acid biosynthesis)	2.2094	2.49349e-42			Rv0994	moeA1	Probable molybdopterin biosynthesis protein	0.497225	1.33315e-21
Rv1592c	Rv1592c	Conserved hypothetical protein	2.24259	6.45043e-12			Rv0996	Rv0996	Probable conserved transmembrane protein	0.421442	5.49362e-11
Rv1652	argC	Probable N-acetyl-gamma-glutamyl-phoshate reductase	4.13615	9.19369e-20			Rv0997	Rv0997	Hypothetical protein	0.429307	2.27842e-15
Rv1653	argJ	Probable glutamate N-acetyltransferase	4.27818	3.30579e-26			Rv1076	lipU	Possible lipase	0.460224	4.14329e-05
Rv1654	argB	Probable acetylglutamate kinase	4.01375	4.22103e-18			Rv1129c	prpR	Transcriptional regulator protein of prpDC operong	0.223749	7.26909e-16
Rv1655	argD	Probable acetylornithine aminotransferase	4.69496	1.04517e-22			Rv1130	prpD	Methylcitrate dehydratase	0.126838	4.70054e-32
Rv1656	argF	Probable ornithine carbamoyltransferase, anabolic	3.59304	1.15198e-13			Rv1158c	Rv1158c	Conserved hypothetical ala-, pro-rich protein	0.454039	5.86809e-07
Rv1657	argR	Probable arginine repressor	3.44138	5.58666e-12			Rv1217c	Rv1217c	Probable tetronasin-transport integral membrane protein ABC transporter	0.463588	9.54825e-05
Rv1658	argG	Probable argininosuccinate synthase	2.6073	1.74098e-12			Rv1218c	Rv1218c	Probable tetronasin-transport ATP-binding protein ABC transporter	0.33149	5.88359e-07
Rv1659	argH	Probable argininosuccinate lyase	2.04143	5.14416e-07			Rv1220c	Rv1220c	Methyltransferase	0.385094	1.78541e-18
Rv1778c	Rv1778c	Unknown protein	2.22496	7.97512e-07			Rv1230c	Rv1230c	Possible membrane protein	0.459303	1.1506e-27
Rv1779c	Rv1779c	Possible integral membrane protein	3.23731	6.80326e-22			Rv1251c	Rv1251c	Conserved hypothetical protein	0.395805	5.45129e-25
Rv1790	PPE27	PPE family protein	2.98622	2.4847e-26			Rv1252c	lprE	Probable lipoprotein	0.493169	1.79991e-05
Rv1854c	ndh	NADH dehydrogenase	2.33903	1.09525e-10			Rv1258c	Rv1258c	Probable conserved integral membrane transport protein	0.447571	3.97766e-10
Rv1986	Rv1986	Conserved integral membrane protein	2.10921	8.85965e-08			Rv1278	Rv1278	Hypothetical protein	0.475504	3.86397e-16
Rv2057c	rpmG1	50S ribosomal protein L33	2.26152	2.75758e-12			Rv1279	Rv1279	Probable dehydrogenase FAD flavoprotein GMC oxidoreductase	0.442252	3.96801e-16
Rv2058c	rpmB2	50S ribosomal protein L28	2.33208	4.49601e-07			Rv1478	Rv1478	Possible invasion protein	0.444626	2.55365e-10
Rv2107	PE22	PE family protein PE22	2.41769	6.28825e-11			Rv1550	fadD11	Probable fatty-acid-CoA synthetase	0.248245	3.47792e-31
Rv2172c	Rv2172c	Conserved protein	2.21599	2.65667e-11			Rv1551	plsB1	Possible acyltransferase	0.445195	1.1883e-20
Rv2327	Rv2327	Conserved protein	2.09928	0.000384837			Rv1552	frdA	Fumarate reductase [flavoprotein subunit]	0.402039	3.38123e-23
Rv2398c	cysW	Probable sulfate-transport integral membrane protein ABC transporter	2.03553	6.30966e-10			Rv1638A	Rv1638A	Conserved hypothetical protein	0.461594	1.85929e-07
Rv2400c	subI	Probable sulfate-binding lipoprotein	2.01473	1.18359e-13			Rv1639c	Rv1639c	Conserved hypothetical membrane protein	0.476616	8.01566e-19
Rv2428	ahpC	Alkyl hydroperoxide reductase C protein	3.43732	0.000560849			Rv1697	Rv1697	Conserved hypothetical protein	0.430325	8.70993e-25
Rv2450c	rpfE	Probable resuscitation-promoting factor	17.6489	5.45068e-44			Rv1698	mctB	Outer membrane protein	0.430806	8.50293e-14
Rv2451	Rv2451	Hypothetical proline and serine rich protein	9.41609	6.94502e-39			Rv1891	Rv1891	Conserved protein	0.472314	1.19177e-20
Rv2452c	Rv2452c	Hypothetical protein	2.58525	2.07663e-06			Rv1892	Rv1892	Probable membrane protein	0.406452	5.48607e-19
Rv2466c	Rv2466c	Conserved protein	2.24899	3.58329e-09			Rv1893	Rv1893	Conserved hypothetical protein	0.414933	1.20506e-08
Rv2524c	fas	Probable fatty acid synthase	2.02475	1.52499e-10			Rv1971	mce3F	Mce-family protein	0.455889	1.11146e-06
Rv2645	Rv2645	Hypothetical protein	2.16978	1.87005e-08			Rv2074	Rv2074	Possible pyridoxamine 5'-phosphate oxidase (PNP/PMP oxidase)	0.47479	6.79357e-16
Rv2666	Rv2666	Probable transposase for insertion sequence element IS1081 (fragment)	2.01778	1.98003e-10			Rv2119	Rv2119	Conserved hypothetical protein	0.399129	4.0685e-45
Rv2780	ald	Secreted L-alanine dehydrogenase	3.20083	3.43787e-12			Rv2148c	Rv2148c	Conserved protein	0.448563	9.05119e-16
Rv2890c	rpsB	30S ribosomal protein S2	2.07477	2.03936e-06			Rv2149c	yfiH	Conserved protein	0.465204	2.80534e-21
Rv2904c	rplS	50S ribosomal protein L19	2.03679	7.28032e-12			Rv2150c	ftsZ	Cell division protein	0.454075	1.46304e-18
Rv2930	fadD26	Fatty-acid-AMP ligase	2.53811	9.8915e-14			Rv2160A	Rv2160A	Conserved hypothetical protein	0.490095	9.65816e-09
Rv3012c	gatC	Probable glutamyl-tRNA(GLN) amidotransferase (subunit C)	2.29879	1.05877e-07			Rv2160c	Rv2160c	Conserved hypothetical protein	0.450485	1.78384e-08
Rv3033	Rv3033	Unknown protein	2.37474	4.70238e-10			Rv2268c	cyp128	Probable cytochrome P450 128	0.482569	1.01531e-13
Rv3139	fadE24	Probable acyl-CoA dehydrogenase	2.44232	4.95396e-09			Rv2349c	plcC	Probable phospholipase C 3	0.33002	5.46129e-46
Rv3140	fadE23	Probable acyl-CoA dehydrogenase	2.22292	3.96494e-08			Rv2350c	plcB	Membrane-associated phospholipase C 2	0.257594	1.48457e-58
Rv3484	cpsA	Possible conserved protein	2.18862	1.78843e-07			Rv2406c	Rv2406c	Conserved protein	0.366718	5.54744e-21
Rv3643	Rv3643	Hypothetical protein	2.29891	4.02407e-07			Rv2485c	lipQ	Probable carboxylesterase	0.22746	5.93856e-23
Rv3804c	fbpA	Secreted antigen 85-a (mycolyl transferase 85A)	2.00124	1.89362e-09			Rv2525c	Rv2525c	Secreted; predicted to be a substrate of the twin arginine translocation (tat) export system	0.463386	1.02942e-10
							Rv2633c	Rv2633c	Hypothetical protein	0.241606	1.15687e-20
							Rv2668	Rv2668	Possible exported alanine and valine rich protein	0.49516	1.4727e-09
							Rv2680	Rv2680	Conserved protein	0.47132	1.51071e-20
							Rv2864c	Rv2864c	Possible penicillin-binding lipoprotein	0.423712	2.16758e-12
							Rv3047c	Rv3047c	Hypothetical protein	0.426897	1.33779e-09
							Rv3048c	nrdF2	Ribonucleoside-diphosphate reductase (beta chain,small subunit) (R2F protein)	0.459991	7.87524e-09
							Rv3093c	Rv3093c	Hypothetical oxidoreductase	0.446781	2.05596e-06
							Rv3094c	Rv3094c	Conserved hypothetical protein	0.453103	1.8902e-05
							Rv3110	moaB1	Probable pterin-4-alpha-carbinolamine dehydratase (PHS) (4-alpha- hydroxy-tetrahydropterin dehydratase)	0.494264	4.16496e-05
							Rv3112	moaD1	Probable molybdenum cofactor biosynthesis protein D (molybdopterin converting factor small subunit)	0.485378	1.6835e-06
							Rv3142c	Rv3142c	Hypothetical protein	0.43694	3.12771e-15
							Rv3145	nuoA	Probable NADH dehydrogenase I (chain A)	0.252727	2.46964e-61
							Rv3146	nuoB	Probable NADH dehydrogenase I (chain B)	0.254813	1.56815e-60
							Rv3147	nuoC	Probable NADH dehydrogenase I (chain C)	0.233024	5.38292e-131
							Rv3148	nuoD	Probable NADH dehydrogenase I (chain D)	0.267799	1.03283e-82
							Rv3149	nuoE	Probable NADH dehydrogenase I (chain E)	0.278059	4.12698e-82
							Rv3150	nuoF	Probable NADH dehydrogenase I (chain F)	0.32435	1.23774e-77
							Rv3151	nuoG	Probable NADH dehydrogenase I (chain G)	0.407769	7.7716e-45
							Rv3152	nuoH	Probable NADH dehydrogenase I (chain H)	0.451885	7.67742e-18
							Rv3153	nuoI	Probable NADH dehydrogenase I (chain I)	0.491838	2.22419e-12
							Rv3171c	hpx	Possible non-heme haloperoxidase	0.458006	5.2598e-09
							Rv3246c	mtrA	Two component sensory transduction transcriptional regulatory protein	0.443568	1.14936e-09
							Rv3295	Rv3295	Probable transcriptional regulatory protein (probably TetR-family)	0.301913	5.1697e-50
							Rv3313c	add	Probable adenosine deaminase (adenosine aminohydrolase)	0.436435	1.76069e-14
							Rv3330	dacB1	Probable penicillin-binding protein (D-alanyl-D-alanine carboxypeptidase) (DD-peptidase)	0.465744	4.41339e-17
							Rv3352c	Rv3352c	Possible oxidoreductase	0.426348	0.000773596
							Rv3478	PPE60	PE family protein	0.46611	2.16957e-08
							Rv3479	Rv3479	Possible transmembrane protein	0.420296	6.29588e-38
							Rv3486	Rv3486	Conserved protein	0.494574	5.30072e-05
							Rv3487c	lipF	Phospholipase Ce	0.474054	8.5494e-09
							Rv3612c	Rv3612c	Conserved hypothetical protein	0.490947	9.13187e-05
							Rv3613c	Rv3613c	Conserved hypothetical protein	0.446427	5.82829e-07
							Rv3614c	espD	ESX-1 secretion-associated protein D	0.357525	3.33393e-09
							Rv3615c	espC	ESX-1 secretion-associated protein C	0.345127	5.3682e-05
							Rv3616c	espA	ESX-1 secretion-associated protein A	0.325614	3.23599e-11
							Rv3662c	Rv3662c	Conserved hypothetical protein	0.264497	5.08709e-22
							Rv3711c	dnaQ	Probable DNA polymerase III (epsilon subunit)	0.30851	8.10187e-29
							Rv3734c	tgs2	Putative triacylglycerol synthase (diacylglycerol acyltransferase)	0.43423	1.50365e-08
							Rv3760	Rv3760	Possible conserved membrane protein	0.457653	5.51958e-07
							Rv3763	lpqH	19 kDa lipoprotein antigen precursor	0.479689	6.0558e-08
							Rv3811	Rv3811	Conserved hypothetical protein	0.481013	8.70469e-11
							Rv3822	chp1	Conserved hypothetical protein	0.491715	9.69485e-08

## Sheet: 24h pyruvate
List of transcripts up- and down-regulated in pyruvate at 24h, fold change vs glucose at 6hrs and adjusted p value (padj). Only those genes with a fold change ≥ 2 and padj ≤0.05 were considered.
All the gene annotations are referred to http://tuberculist.epfl.ch/, or otherwise indicated.
UP							DOWN
Rv number	Gene name	Function	Fold change	padj			Rv number	Gene name	Function	Fold change	padj
Rv0129c	fbpC	Secreted antigen 85-C (mycolyl transferase 85C)	3.04705	1.40869e-08			MTB000058	sRNA-B11	Putative small regulatory RNA	0.49418	0.00643857
Rv0244c	fadE5	Probable acyl-CoA dehydrogenase	2.92578	3.30776e-06			Rv0053	rpsF	30S ribosomal protein S6	0.413057	1.40088e-07
Rv0467	icl1	Isocitrate lyase	3.82278	0.00334802			Rv0054	ssb	Single-strand binding protein (helix-destabilizing protein)	0.471199	0.000237186
Rv0519c	Rv0519c	Lipase/esterasek	2.00657	1.84113e-06			Rv0165c	mce1R	Probable transcriptional regulatory protein (probably GntR-family)	0.452462	1.27706e-05
Rv0659c	mazF2	Toxin	2.54774	5.34659e-07			Rv0341	iniB	Isoniazid inductible gene protein	0.258203	2.21328e-06
Rv0660c	mazE2	Possible antitoxin	2.43363	1.64666e-05			Rv0651	rplJ	50S ribosomal protein L10	0.499632	0.000193276
Rv0694	lldD1	Possible L-lactate dehydrogenase (cytochrome)	2.14416	0.000139025			Rv0654	Rv0654	Probable dioxygenase	0.413682	6.00687e-10
Rv0754	PE_PGRS11	PE-PGRS family protein	2.27423	2.60517e-08			Rv0714	rplN	50S ribosomal protein L14	0.498574	1.11207e-06
Rv0883c	Rv0883c	Conserved hypothetical protein	2.25174	3.13899e-06			Rv1014c	pth	peptidyl-tRNA hydrolase	0.440751	6.50318e-06
Rv0885	Rv0885	Conserved hypothetical protein	2.40505	2.10233e-06			Rv1015c	rplY	50S ribosomal protein L25	0.483167	9.66218e-05
Rv0886	fprB	Probable NADPH:adrenodoxin oxidoreductase	2.85718	1.58353e-07			Rv1065	Rv1065	Conserved hypothetical protein	0.327245	2.95075e-14
Rv0996	Rv0996	Probable conserved transmembrane protein	2.26611	8.32383e-05			Rv1066	Rv1066	Conserved hypothetical protein	0.320218	2.01837e-09
Rv0997	Rv0997	Hypothetical protein	2.45555	3.59038e-08			Rv1169c	lipX	PE family protein. Possible lipase	0.43983	0.00671066
Rv1051c	Rv1051c	Conserved hypothetical protein	2.08549	0.00409414			Rv1171	Rv1171	Conserved hypothetical protein	0.419532	1.51182e-05
Rv1057	Rv1057	β-propeller proteina2	2.9473	0.000894677			Rv1343c	lprD	Probable conserved lipoprotein	0.440934	0.0128071
Rv1128c	Rv1128c	Conserved hypothetical protein	7.14873	7.95858e-15			Rv1440	secG	Probable protein-export membrane protein (translocase subunit)	0.487269	1.25393e-08
Rv1129c	prpR	Transcriptional regulator protein of prpDC operong	163.822	5.70686e-90			Rv1552	frdA	Fumarate reductase [flavoprotein subunit]	0.197559	7.9425e-36
Rv1130	prpD	Possible methylcitrate dehydratase	270.646	1.7041e-117			Rv1553	frdB	Fumarate reductase [iron-sulfur subunit]	0.234067	2.58295e-23
Rv1131	prpC	Probable methylcitrate synthase	35.7103	5.17489e-77			Rv1554	frdC	Fumarate reductase [membrane anchor subunit]	0.346768	1.33098e-05
Rv1158c	Rv1158c	Conserved hypothetical ala-, pro-rich protein	2.61261	9.33512e-05			Rv1555	frdD	Fumarate reductase [membrane anchor subunit]	0.341155	8.67523e-06
Rv1220c	Rv1220c	Methyltransferase	2.52548	3.20206e-08			Rv1557	mmpL6	Probable conserved transmembrane transport protein	0.479843	2.63687e-07
Rv1251c	Rv1251c	Conserved hypothetical protein	2.21215	1.01865e-08			Rv1652	argC	Probable N-acetyl-gamma-glutamyl-phoshate reductase	0.494642	0.00872914
Rv1252c	lprE	Probable lipoprotein	2.52401	0.000297168			Rv1653	argJ	Probable glutamate N-acetyltransferase	0.46232	0.000646768
Rv1278	Rv1278	Hypothetical protein	2.24502	6.25479e-09			Rv1655	argD	Probable acetylornithine aminotransferase	0.490701	0.00883934
Rv1433	Rv1433	Possible conserved exported protein	2.06481	2.20762e-06			Rv1790	PPE27	PPE family protein	0.304834	8.34403e-15
Rv1435c	Rv1435c	Probable conserved proline, glycine, valine-rich secreted protein	2.33303	9.91556e-06			Rv2161c	Rv2161c	Conserved protein	0.490241	5.59372e-11
Rv1478	Rv1478	Possible invasion protein	2.11948	0.000218737			Rv2172c	Rv2172c	Conserved protein	0.423212	3.10714e-06
Rv1856c	Rv1856c	Possible oxidoreductase	2.42487	1.23957e-06			Rv2248	Rv2248	Conserved hypothetical protein	0.490885	2.27266e-06
Rv1986	Rv1986	Probable conserved integral membrane protein	2.86516	6.5279e-07			Rv2371	PE_PGRS40	PE-PGRS family protein	0.486306	6.25479e-09
Rv1987	Rv1987	Chitinase	2.15626	5.23692e-06			Rv2401A	Rv2401A	Possible conserved membrane protein	0.456142	0.000205846
Rv2074	Rv2074	Possible pyridoxamine 5'-phosphate oxidase (PNP/PMP oxidase)	2.24342	9.46485e-09			Rv2466c	Rv2466c	Conserved protein	0.449983	0.000234692
Rv2119	Rv2119	Conserved hypothetical protein	2.05715	2.67106e-13			Rv2485c	lipQ	Probable carboxylesterase	0.337679	4.69193e-06
Rv2147c	sepF	Involved in cell division. Interacts with FtsZo	2.04567	0.000297259			Rv2524c	fas	Fatty acid synthase	0.258937	1.14619e-17
Rv2148c	Rv2148c	Conserved protein	2.15695	6.5279e-07			Rv2590	fadD9	Probable fatty-acid-CoA synthetase	0.44573	0.000110334
Rv2149c	yfiH	Conserved protein	2.01933	1.59373e-08			Rv2591	PE_PGRS44	PE-PGRS family protein	0.369809	1.72327e-09
Rv2150c	ftsZ	Cell division protein	2.08597	1.14486e-07			Rv2632c	Rv2632c	Conserved protein	0.479713	2.43381e-05
Rv2163c	pbpB	Probable penicillin-binding membrane protein	2.04589	2.7268e-06			Rv2660c	Rv2660c	Hypothetical protein	0.487578	0.0279152
Rv2164c	Rv2164c	Probable conserved proline rich membrane protein	2.23445	2.01837e-09			Rv3083	Rv3083	Probable monooxygenase (hydroxylase)	0.368452	5.85988e-05
Rv2165c	Rv2165c	Conserved protein	2.45531	4.15399e-08			Rv3084	lipR	Probable acetyl-hydrolase/esterase	0.48261	0.0178162
Rv2166c	Rv2166c	Conserved protein	2.15851	0.000298277			Rv3085	Rv3085	Probable short-chain type dehydrogenase/reductase	0.341019	0.000132642
Rv2267c	Rv2267c	Conserved hypothetical protein	2.27001	2.4664e-05			Rv3086	adhD	Probable zinc-type alcohol dehydrogenase (aldehyde reductase)	0.464558	0.000302402
Rv2268c	cyp128	Probable cytochrome P450 128	2.27327	3.59038e-08			Rv3087	Rv3087	Possible triacylglycerol synthase (diacylglycerol acyltransferase)	0.457726	0.000553574
Rv2349c	plcC	Probable phospholipase C 3	2.34305	5.58489e-13			Rv3088	tgs4	Putative triacylglycerol synthase (diacylglycerol acyltransferase)	0.401349	2.08959e-06
Rv2350c	plcB	Membrane-associated phospholipase C 2	3.09492	1.58727e-19			Rv3109	moaA1	Probable molybdenum cofactor biosynthesis protein A	0.436671	0.000272516
Rv2503c	scoB	Probable succinyl-CoA:3-ketoacid-coenzyme A transferase (beta subunit)	2.19024	0.026034			Rv3111	moaC1	Probable molybdenum cofactor biosynthesis protein C	0.463124	0.00648789
Rv2504c	scoA	Probable succinyl-CoA:3-ketoacid-coenzyme A transferase (alpha subunit)	2.32051	0.00792539			Rv3174	Rv3174	Probable short-chain dehydrogenase/reductase	0.474314	0.00258111
Rv2506	bkaR	Transcriptional regulatory protein (probably TetR-family)w	2.66293	5.88809e-05			Rv3463	Rv3463	Conserved protein	0.409472	6.54614e-05
Rv2592c	ruvB	Probable holliday junction DNA helicase	2.04026	3.06721e-06			Rv3612c	Rv3612c	Conserved hypothetical protein	0.311861	2.22156e-05
Rv2593c	ruvA	Probable holliday junction DNA helicase	2.54425	8.17708e-15			Rv3613c	Rv3613c	Hypothetical protein	0.312647	2.20762e-06
Rv2594c	ruvC	Probable crossover junction endodeoxyribonuclease	2.33094	4.189e-11			Rv3614c	espD	ESX-1 secretion-associated protein D	0.24755	1.07798e-07
Rv2748c	ftsK	Possible cell division transmembrane protein	2.47761	2.47339e-06			Rv3615c	espC	ESX-1 secretion-associated protein C	0.234906	0.000384895
Rv2780	ald	Secreted L-alanine dehydrogenase	3.72659	2.63687e-07			Rv3616c	espA	ESX-1 secretion-associated protein A	0.250702	7.08672e-08
Rv2781c	Rv2781c	Possible alanine rich oxidoreductase	2.00955	0.000911468			Rv3797	fadE35	Probable acyl-CoA dehydrogenase	0.428742	0.000358276
Rv2894c	xerC	Probable integrase/recombinase	2.09494	0.000138085			Rv3824c	papA1	Conserved polyketide synthase associated protein	0.464657	0.000979205
Rv2986c	hupB	DNA-binding protein HU homolog (histone-like protein)	2.17308	0.000291826			Rv3825c	pks2	Polyketide synthase	0.445474	9.46485e-09
Rv3005c	Rv3005c	Conserved hypothetical protein	2.09466	2.42438e-10
Rv3093c	Rv3093c	Hypothetical oxidoreductase	2.75146	0.000122363
Rv3171c	hpx	Possible non-heme haloperoxidase	2.43223	1.76598e-05
Rv3202c	Rv3202c	Possible ATP-dependent DNA helicase	2.19666	0.000554693
Rv3246c	mtrA	Two component sensory transduction transcriptional regulatory protein	2.68391	1.47004e-06
Rv3258c	Rv3258c	Conserved hypothetical protein	2.1287	0.000152449
Rv3267	lcp1	Phosphotranferaseu	2.2634	2.90965e-06
Rv3289c	Rv3289c	Possible transmembrane protein	2.46796	1.7503e-07
Rv3290c	lat	L-lysine-epsilon aminotransferase	3.69847	1.3638e-11
Rv3352c	Rv3352c	Possible oxidoreductase	2.47473	0.0316288
Rv3414c	sigD	Probable alternative RNA polymerase sigma-D factor	2.34021	7.35812e-06
Rv3587c	Rv3587c	Probable conserved membrane protein	2.65011	8.04166e-08
Rv3711c	dnaQ	Probable DNA polymerase III (epsilon subunit)	2.69947	9.83278e-10
Rv3717	Rv3717	N-acetylmuramoyl-l-alanine amidaser	2.05355	0.000612791
Rv3811	Rv3811	Conserved hypothetical protein	2.023	7.49195e-05
Rv3862c	whiB6	Possible transcriptional regulatory protein WhiB-like	2.25326	0.0142139

## Sheet: References
References
a. Cook, G. M., Hards, K., Vilcheze, C., Hartman, T. & Berney, M. Energetics of Respiration and Oxidative Phosphorylation in Mycobacteria. Microbiol Spectr 2, 3 (2014).
b. Bi, J., Wang, H. & Xie, J. Comparative genomics of NAD(P) biosynthesis and novel antibiotic drug targets. J Cell Physiol 226, 331-340 (2011).
c.Meena, L. S., Chopra, P., Vishwakarma, R. A. & Singh, Y. Biochemical characterization of an S-adenosyl-l-methionine-dependent methyltransferase (Rv0469) of Mycobacterium tuberculosis. Biol Chem 394, 871-877 (2013).
d.Goldstone, R. M., Goonesekera, S. D., Bloom, B. R. & Sampson, S. L. The transcriptional regulator Rv0485 modulates the expression of a pe and ppe gene pair and is required for Mycobacterium tuberculosis virulence. Infect Immun 77, 4654-4667 (2009).
e. Srinivas, M. et al. Functional characterization of the phospholipase C activity of Rv3487c and its localization on the cell wall of Mycobacterium tuberculosis. J Biosci 33, 221-230 (2008).
f. Seeliger, J. C. et al. Elucidation and chemical modulation of sulfolipid-1 biosynthesis in Mycobacterium tuberculosis. J Biol Chem 287 (2012).
g. Masiewicz, P., Brzostek, A., Wolanski, M., Dziadek, J. & Zakrzewska-Czerwinska, J. A novel role of the PrpR as a transcription factor involved in the regulation of methylcitrate pathway in Mycobacterium tuberculosis. PLoS One 7, e43651 (2012).
h.Huet, G., Daffe, M. & Saves, I. Identification of the Mycobacterium tuberculosis SUF machinery as the exclusive mycobacterial system of [Fe-S] cluster assembly: evidence for its implication in the pathogen's survival. J Bacteriol 187, 6137-6146 (2005).
k.Kumar, A., Sharma, A., Kaur, G., Makkar, P. & Kaur, J. Functional characterization of hypothetical proteins of Mycobacterium tuberculosis with possible esterase/lipase signature: a cumulative in silico and in vitro approach. J Biomol Struct Dyn 35, 1226-1243 (2017).
j. Houghton, J. et al. A small RNA encoded in the Rv2660c locus of Mycobacterium tuberculosis is induced during starvation and infection. PLoS One 8, e80047 (2013).
i.Barthe, P. et al. Mycobacterium tuberculosis LppM Displays an Original Structure and Domain Composition Linked to a Dual Localization. Structure 24, 1788-1794 (2016).
l.Chang, Y. & Fox, B. G. Identification of Rv3230c as the NADPH oxidoreductase of a two-protein DesA3 acyl-CoA desaturase in Mycobacterium tuberculosis H37Rv. Biochemistry 45, 13476-13486 (2006)
m. Wells, R. M. et al. Discovery of a siderophore export system essential for virulence of Mycobacterium tuberculosis. PLoS Pathog 9, e1003120 (2013).
n. Radhakrishnan, A. et al. Crystal structure of the transcriptional regulator Rv0678 of Mycobacterium tuberculosis. J Biol Chem 289, 16526-16540 (2014).
o.Gupta, S. et al. Essential protein SepF of mycobacteria interacts with FtsZ and MurG to regulate cell growth and division. Microbiology 161, 1627-1638 (2015).
p.Sogi, K. M. et al. Biosynthesis and Regulation of Sulfomenaquinone, a Metabolite Associated with Virulence in Mycobacterium tuberculosis. ACS Infect Dis 2, 800-806 (2016).
q. Chauhan, A. et al. Interference of Mycobacterium tuberculosis cell division by Rv2719c, a cell wall hydrolase. Mol Microbiol 62, 132-147 (2006)
r. Kumar, A. et al. The structure of Rv3717 reveals a novel amidase from Mycobacterium tuberculosis. Acta Crystallogr D Biol Crystallogr 69, 2543-2554 (2013).
s. England, K., Crew, R. & Slayden, R. A. Mycobacterium tuberculosis septum site determining protein, Ssd encoded by rv3660c, promotes filamentation and elicits an alternative metabolic and dormancy stress response. BMC Microbiol 11, 79 (2011).
t.Manikandan, K. et al. Two-step synthesis and hydrolysis of cyclic di-AMP in Mycobacterium tuberculosis. PLoS One 9, e86096 (2014).
u. Harrison, J. et al. Lcp1 Is a Phosphotransferase Responsible for Ligating Arabinogalactan to Peptidoglycan in Mycobacterium tuberculosis. MBio 7,4 (2016).
v. Venkatesan, A., Palaniyandi, K., Sharma, D., Bisht, D. & Narayanan, S. Functional Characterization of PknI-Rv2159c Interaction in Redox Homeostasis of Mycobacterium tuberculosis. Front Microbiol 7, 1654, (2016).
w. Balhana, R. J. et al. bkaR is a TetR-type repressor that controls an operon associated with branched-chain keto-acid metabolism in Mycobacteria. FEMS Microbiol Lett 345, 132-140 (2013).
y. Kahramanoglou, C. et al. Genomic mapping of cAMP receptor protein (CRP Mt) in Mycobacterium tuberculosis: relation to transcriptional start sites and the role of CRPMt as a transcription factor. Nucleic Acids Res 42, 8320-8329 (2014).
z. Rickman, L. et al. A member of the cAMP receptor protein family of transcription regulators in Mycobacterium tuberculosis is required for virulence in mice and controls transcription of the rpfA gene coding for a resuscitation promoting factor. Mol Microbiol 56, 1274-1286 (2005).
a1. Liu, Z. Ioerger, T. R. Wang, F. & Sacchettini, J. C. Structures of Mycobacterium tuberculosis FadD10 protein reveal a new type of adenylate-forming enzyme. J Biol Chem 288, 18473-83 (2013)
a2.Fu, J. Zong, G. Zhang, P. Gu, Y. Cao, G.Deletion of the beta-Propeller Protein Gene Rv1057 Reduces ESAT-6 Secretion and Intracellular Growth of Mycobacterium tuberculosis. Curr Microbiol doi 10.1007/s00284-017-1394-8 (2017)
a3.Abendroth, J. Ollodart, A. Andrews, E. S. Mycobacterium tuberculosis Rv2179c protein establishes a new exoribonuclease family with broad phylogenetic distribution. J Biol Chem 289:2139-47 (2014) Myler, P. J. Staker, B. L. Edwards, T. E. Arcus, V. L. Grundner, C.
a4. Simeone, R. Huet, G. Constant, P. Functional characterisation of three o-methyltransferases involved in the biosynthesis of phenolglycolipids in Mycobacterium tuberculosis. PLoS One 8:e58954 (2013) Malaga, W. Lemassu, A. Laval, F. Daffe, M. Guilhot, C. Chalut, C.
a5. Ma Z., Strickland K.T., Cherne M.D., Sehanobish E., Rohde K.H., Self W.T., Davidson V.L. The Rv2633c protein of Mycobacterium tuberculosis is a non-heme di-iron catalase with a possible role in defenses against oxidative stress. J Biol Chem. 293, 1590-1595 (2018)
a6. Danelishvili, L., Babrak, L., Rose, S.J., Everman, J. and Bermudez, LE., Mycobacterium tuberculosis alters the metalloprotease activity of the COP9 signalosome. MBio. 2014 Aug 19;5(4).
a7.China A, Mishra S, Tare P, Nagaraja V. Inhibition of Mycobacterium tuberculosis RNA polymerase by binding of a Gre factor homolog to the secondary channel. J Bacteriol. 2012 Mar;194(5):1009-17.
a8. Bunker, R.D., Mandal, K., Bashiri, G., Chaston, J..J, Pentelute, B.L., Lott, J.S., Kent, S.B., Baker, E.N. A functional role of Rv1738 in Mycobacterium tuberculosis persistence suggested by racemic protein crystallography. Proc Natl Acad Sci U S A. 2015 Apr 7;112(14):4310-5.
