# Supplementary material for: Mycobacterium tuberculosis requires glyoxylate shunt and reverse methylcitrate cycle for lactate and pyruvate metabolism
Source: Mol Microbiol. 2019 Aug 23;112(4):1284–307. doi: 10.1111/mmi.14362 (PMC6851703; doi:10.1111/mmi.14362)
Supplement: Supplementary file 2 [file MMI-112-1284-s002.xlsx]

## Sheet: lactate
List of proteins up- and down-regulated in lactate at 24h, fold change vs glucose. Only those genes with a significant t-test (S0=1) and with a fold change ≥ 1.7 and £ 0.6 were reported.
All the gene annotations are referred to http://tuberculist.epfl.ch/, or otherwise indicated.
UP							DOWN
Rv number	Gene name	Function	Fold change	Log10 (p)			Rv number	Gene name	Function	Fold change	Log10 (p)
Rv0046c	ino1	myo-inositol-1-phosphate synthase	1.75081	3.72096			Rv0108c	Rv0108c	Hypothetical protein	0.54262	5.38456
Rv0140	Rv0140	Conserved protein	2.2423	4.2909			Rv0120c	fusA2	Probable elongation factor G (EF-G)	0.428397	4.49774
Rv0145	Rv0145	Possible S-adenosylmethionine-dependent methyltransferase	2.39204	4.49783			Rv0166	fadD5	Probable fatty-acid-CoA ligase	0.178443	4.43735
Rv0211	pckA	Probable iron-regulated phosphoenolpyruvate carboxykinase [GTP]	2.60598	5.96728			Rv0168	yrbE1B	Conserved integral membrane protein	0.336959	2.07543
Rv0430	Rv0430	Conserved hypothetical protein	2.53137	5.39324			Rv0170	mce1B	Mce-family protein	0.554342	6.9893
Rv0467	icl1	Isocitrate lyase 1	3.88397	5.32687			Rv0171	mce1C	Mce-family protein	0.567971	6.74798
Rv0511	hemD	Probable uroporphyrin-III C-methyltransferase	1.75637	6.07594			Rv0174	mce1F	Mce-family protein	0.595829	4.89397
Rv0537c	Rv0537c	Probable integral membrane protein	1.76919	2.84364			Rv0233	nrdB	Ribonucleoside-diphosphate reductase (beta chain)	0.373915	3.20046
Rv0549c	vapC3	Possible toxin	1.79747	1.38919			Rv0258c	Rv0258c	Conserved hypothetical protein	0.457133	3.71749
Rv0726c	Rv0726c	Possible S-adenosylmethionine-dependent methyltransferase	2.15052	3.82309			Rv0263c	Rv0263c	Conserved hypothetical protein	0.53212	3.82362
Rv0883c	Rv0883c	Conserved hypothetical protein	1.84692	2.76788			Rv0264c	Rv0264c	Conserved hypothetical protein	0.442554	4.27809
Rv0960	vapC9	Possible toxin	1.70461	3.10948			Rv0276	Rv0276	Conserved hypothetical protein	0.52872	3.87448
Rv1057	Rv1057	β-propeller proteina2	2.03979	3.78932			Rv0332	Rv0332	Conserved protein	0.545644	1.15832
Rv1128c	Rv1128c	Conserved hypothetical protein	3.47109	2.12838			Rv0377	Rv0377	Probable transcriptional regulatory protein (probably LysR-family)	0.596733	2.13815
Rv1129c	prpR	Transcriptional regulator protein of prpDC operong	1.75762	4.23586			Rv0456c	echA2	enoyl-CoA hydratase	0.564729	3.51004
Rv1130	prpD	Possible methylcitrate dehydratase	2.11734	6.5142			Rv0458	Rv0458	Probable aldehyde dehydrogenase	0.567708	5.1884
Rv1133c	metE	Probable 5-methyltetrahydropteroyltriglutamate--homocysteine methyltransferase	1.74085	5.4091			Rv0459	Rv0459	Conserved hypothetical protein	0.481337	3.66573
Rv1174c	TB8.4	Low molecular weight T-cell antigen	2.01703	6.76515			Rv0477	Rv0477	Possible conserved secreted protein	0.324892	1.75486
Rv1303	Rv1303	Conserved hypothetical transmembrane protein	2.21313	1.78774			Rv0610c	Rv0610c	Hypothetical protein	0.320648	1.00441
Rv1305	atpE	Probable ATP synthase C chain	1.71478	2.58511			Rv0655	mkl	Possible ribonucleotide-transport ATP-binding protein ABC transporter	0.575489	3.30354
Rv1349	irtB	Iron-regulated transporter	1.88546	1.85438			Rv0695	Rv0695	Conserved hypothetical protein	0.462512	2.11521
Rv1404	Rv1404	Probable transcriptional regulatory protein	2.19355	4.56177			Rv0696	Rv0696	Probable membrane sugar transferase	0.420947	4.3541
Rv1405c	Rv1405c	Putative methyltransferase	2.47532	2.0291			Rv0760c	Rv0760c	Conserved protein	0.592943	3.0446
Rv1539	lspA	Probable lipoprotein signal peptidase	2.12186	2.59776			Rv0854	Rv0854	Conserved protein	0.595911	3.58471
Rv1566c	Rv1566c	Possible Inv protein	1.956	3.54279			Rv0855	far	Probable fatty-acid-CoA racemase	0.514634	5.11445
Rv1594	nadA	Probable quinolinate synthetase	1.86936	4.86499			Rv0866	moaE2	Probable molybdenum cofactor biosynthesis protein E2	0.558902	2.54806
Rv1595	nadB	Probable L-aspartate oxidase	2.58916	6.25151			Rv0941c	Rv0941c	Conserved hypothetical protein	0.43131	2.03443
Rv1614	lgt	Possible prolipoprotein diacylglyceryl transferases	1.96658	3.1478			Rv0968	Rv0968	Conserved protein	0.56045	1.29239
Rv1779c	Rv1779c	Possible integral membrane protein	1.89278	4.79042			Rv1033c	trcR	Two component transcriptional regulator	0.490353	1.57722
Rv1810	Rv1810	Conserved protein	2.27172	4.55479			Rv1076	lipU	Possible lipase	0.401423	3.28423
Rv1854c	ndh	Probable NADH dehydrogenase	2.09034	3.33407			Rv1180	pks3	Probable polyketide beta-ketoacyl synthase	0.507784	2.34659
Rv2116	lppK	Conserved lipoprotein	1.98249	0.448657			Rv1224	tatB	Probable protein	0.346714	1.62824
Rv2147c	sepF	Involved in cell division. Interacts with FtsZo	2.28421	4.88563			Rv1228	lpqX	Probable lipoprotein	0.45936	2.53989
Rv2164c	Rv2164c	Probable conserved proline rich membrane protein	2.01583	0.821213			Rv1340	rphA	Probable ribonuclease (RNase PH) (tRNA nucleotidyltransferase)	0.567764	1.72715
Rv2172c	Rv2172c	Conserved protein	1.81496	5.64713			Rv1342c	Rv1342c	Conserved membrane protein	0.537236	3.97012
Rv2179c	Rv2179c	Exoribonucleasea3	1.91621	2.46318			Rv1361c	PPE19	PPE family protein	0.456302	4.02145
Rv2181	Rv2181	Alpha(1->2)mannosyltransferase	2.72615	1.46791			Rv1368	lprF	Probable conserved lipoprotein	0.331091	6.59192
Rv2225	panB	3-methyl-2-oxobutanoate hydroxymethyltransferase	2.63512	4.05154			Rv1393c	Rv1393c	Probable monoxygenase	0.531252	4.33372
Rv2232	ptkA	Protein tyrosine kinase transcriptional regulatory protein	1.97949	3.79824			Rv1394c	cyp132	Probable cytochrome P450 132	0.55115	3.46975
Rv2239c	Rv2239c	Conserved hypothetical protein	2.07896	1.01311			Rv1425	Rv1425	Possible triacylglycerol synthase (diacylglycerol acyltransferase)	0.489136	5.76673
Rv2428	ahpC	Alkyl hydroperoxide reductase C protein	3.0814	5.43166			Rv1444c	Rv1444c	Unknown protein	0.449648	5.10369
Rv2431c	PE25	PE family protein	1.76983	0.847426			Rv1543	Rv1543	Possible fatty acyl-CoA reductase	0.37807	4.57579
Rv2436	rbsK	Ribokinase	1.92015	4.40931			Rv1552	frdA	Fumarate reductase [flavoprotein subunit]	0.346502	2.90591
Rv2576c	Rv2576c	Possible conserved membrane protein	1.79553	2.49956			Rv1624c	Rv1624c	Probable conserved membrane protein	0.456599	2.38821
Rv2588c	yajC	Probable conserved membrane protein secretion factor	1.97769	2.22856			Rv1738	Rv1738	Possible hybernation promoting factora8	0.376536	2.29302
Rv2734	Rv2734	Conserved hypothetical protein	1.78795	3.68338			Rv1893	Rv1893	Conserved hypothetical protein	0.579005	4.55397
Rv2737c	recA	Recombinase A [contains: endonuclease PI-MTUI (MTU RecA intein)]	2.01425	4.9069			Rv1926c	mpt63	Immunogenic protein	0.53796	3.77057
Rv2881c	cdsA	Probable integral membrane phosphatidate cytidylyltransferase	2.15693	2.62853			Rv2031c	hspX	Heat shock protein (alpha-crystallin homolog) (14 kDa antigen) (HSP16.3)	0.446021	1.41324
Rv2930	fadD26	Fatty-acid-AMP ligase	4.01824	6.809			Rv2122c	hisE	Phosphoribosyl-AMP pyrophosphatase	0.543799	3.83842
Rv2947c	pks15	Probable polyketide synthase	1.79705	3.83536			Rv2129c	Rv2129c	Probable oxidoreductase	0.519675	6.26394
Rv2950c	fadD29	Fatty-acid-AMP ligase	2.05773	7.27133			Rv2132	Rv2132	Conserved hypothetical protein	0.437816	2.72664
Rv2958c	Rv2958c	Possible glycosyl transferase	2.07735	4.23334			Rv2137c	Rv2137c	Conserved hypothetical protein	0.455139	2.72421
Rv2988c	leuC	Probable 3-isopropylmalate dehydratase (large subunit)	1.82347	6.32107			Rv2161c	Rv2161c	Conserved protein	0.42844	5.07947
Rv3032	Rv3032	Alpha (1->4) glucosyltransferase	1.7342	2.37932			Rv2297	Rv2297	Unknown protein	0.598092	2.58423
Rv3053c	nrdH	Probable glutaredoxin electron transport component of NRDEF	1.7994	2.81746			Rv2328	PE23	PE family protein	0.526467	1.73373
Rv3211	rhlE	Probable ATP-dependent RNA helicase	2.06543	5.20043			Rv2336	Rv2336	Hypothetical protein	0.165006	4.83208
Rv3219	whiB1	Transcriptional regulatory protein WhiB-like	3.27096	1.89992			Rv2359	zur	Probable zinc uptake regulation protein	0.546443	1.38579
Rv3252c	alkB	Probable transmembrane alkane 1-monooxygenase	1.71356	1.77436			Rv2392	cysH	Probable 3'-phosphoadenosine 5'-phosphosulfate reductase	0.513875	5.01216
Rv3257c	pmmA	Probable phosphomannomutase	1.90314	3.28889			Rv2393	che1	Ferrochelatase	0.449568	3.41943
Rv3260c	whiB2	Probable transcriptional regulatory protein WhiB-like	4.93983	2.34569			Rv2406c	Rv2406c	Conserved protein	0.323303	5.2714
Rv3406	Rv3406	Probable dioxygenase	2.06827	3.37789			Rv2557	Rv2557	Conserved protein	0.186813	5.12509
Rv3451	cut3	Probable cutinase precursor	1.72239	2.66669			Rv2558	Rv2558	Conserved protein	0.138527	7.64207
Rv3717	Rv3717	N-acetylmuramoyl-l-alanine amidaser	1.95056	4.8456			Rv2633c	Rv2633c	non-heme di-iron catalasea5	0.283545	4.25025
Rv3766	Rv3766	Hypothetical protein	1.82916	2.36378			Rv2637	dedA	Possible transmembrane protein	0.347528	1.17778
Rv3804c	fbpA	Secreted antigen 85-a (mycolyl transferase 85A) (fibronectin-binding protein A)	1.94534	4.60536			Rv2641	cadI	Cadmium inducible protein	0.582598	5.17889
Rv3814c	Rv3814c	Possible acyltransferase	2.08222	5.62389			Rv2702	ppgK	Polyphosphate glucokinase	0.595537	3.42238
Rv3841	bfrB	Bacterioferritin	2.74124	3.9885			Rv2884	Rv2884	Probable transcriptional regulatory protein	0.379134	2.37646
Rv3856c	Rv3856c	Conserved hypothetical protein	1.98616	4.78151			Rv3059	cyp136	Probable cytochrome P450 136	0.505431	3.36162
Rv3874	esxB	10 kDa culture filtrate antigen (CFP10)	3.84774	4.7632			Rv3076	Rv3076	Conserved hypothetical protein	0.558262	3.05339
Rv3875	esxA	6 kDa early secretory antigenic target (ESAT-6)	4.40398	2.221			Rv3083	Rv3083	Probable monooxygenase (hydroxylase)	0.446326	4.84328
							Rv3085	Rv3085	Probable short-chain type dehydrogenase/reductase	0.499696	4.13579
							Rv3086	adhD	Probable zinc-type alcohol dehydrogenase	0.484974	5.98025
							Rv3087	Rv3087	Possible triacylglycerol synthase (diacylglycerol acyltransferase)	0.359055	5.33442
							Rv3088	tgs4	Putative triacylglycerol synthase (diacylglycerol acyltransferase)	0.50396	3.20241
							Rv3089	fadD13	Probable chain -fatty-acid-CoA ligase	0.557605	4.75255
							Rv3090	Rv3090	Unknown alanine and valine rich protein	0.316919	2.96954
							Rv3130c	tgs1	Triacylglycerol synthase (diacylglycerol acyltransferase)	0.597071	1.53004
							Rv3131	Rv3131	Conserved protein	0.294309	2.11346
							Rv3144c	PPE52	PPE family protein	0.480246	4.69462
							Rv3164c	moxR3	Probable methanol dehydrogenase transcriptional regulatory protein	0.592696	2.20241
							Rv3237c	Rv3237c	Conserved protein	0.527002	4.21735
							Rv3241c	Rv3241c	Conserved protein	0.326543	5.63393
							Rv3310	sapM	Acid phosphatase (acid phosphomonoesterase)	0.581489	0.57598
							Rv3332	nagA	Probable N-acetylglucosamine-6-phosphate deacetylase	0.566089	4.28538
							Rv3354	Rv3354	Protein kinasea6	0.209064	2.45168
							Rv3390	lpqD	Probable conserved lipoprotein	0.555162	3.69274
							Rv3477	PE31	PE family protein	0.471324	2.48693
							Rv3479	Rv3479	Possible transmembrane protein	0.518854	4.9107
							Rv3487c	lipF	Phospholipase Ce	0.454023	3.99482
							Rv3526	kshA	Oxygenase component of 3-ketosteroid-9-alpha-hydroxylase	0.580237	5.03587
							Rv3572	Rv3572	Unknown protein	0.34277	4.89544
							Rv3615c	espC	ESX-1 secretion-associated protein C	0.303675	3.99243
							Rv3616c	espA	ESX-1 secretion-associated protein A	0.406517	6.31249
							Rv3617	ephA	Probable epoxide hydrolase (epoxide hydratase) (arene-oxide hydratase)	0.471079	4.89413
							Rv3633	Rv3633	Conserved protein	0.488819	3.23417
							Rv3729	Rv3729	Possible transferase	0.532129	4.89714
							Rv3733c	Rv3733c	Conserved hypothetical protein	0.57423	3.13088
							Rv3750c	Rv3750c	Possible excisionase	0.416469	3.39633
							Rv3762c	Rv3762c	Possible hydrolase	0.374423	2.17942
							Rv3763	lpqH	19 kDa lipoprotein antigen precursor	0.472552	5.16888
							Rv3788	Rv3788	Inhibitor of RNAPa7	0.48587	1.84353
							Rv3824c	papA1	Conserved polyketide synthase associated protein	0.47001	6.45178
							Rv3825c	pks2	Polyketide synthase	0.341445	4.65624
							Rv3890c	esxC	ESAT-6 like protein (ESAT-6 like protein 11)	0.593326	3.10355
							Rv3916c	Rv3916c	Conserved hypothetical protein	0.500638	2.4659

## Sheet: pyruvate
List of proteins up- and down-regulated in pyruvate at 24h, fold change vs glucose. Only those genes with a significant t-test (S0=1) and with a fold change ≥ 1.7 and £ 0.6 were reported.
All the gene annotations are referred to http://tuberculist.epfl.ch/, or otherwise indicated.
UP							DOWN
Rv number	Gene name	Function	Fold change	Log10 (p)			Rv number	Gene name	Function	Fold change	Log10 (p)
Rv0046c	ino1	myo-inositol-1-phosphate synthase	1.96701	-3.60716			Rv0073	Rv0073	Probable glutamine-transport ATP-binding protein ABC transporter	0.397582	-2.97806
Rv0098	fcoT	Probable fatty acyl CoA thioesterase type III	2.28649	-2.91766			Rv0108c	Rv0108c	Hypothetical protein	0.349764	-7.02061
Rv0100	Rv0100	Acyl carrier proteina1	2.46621	-3.24796			Rv0112	gca	Possible GDP-mannose 4,6-dehydratase (GDP-D-mannose dehydratase)	0.441826	-6.3847
Rv0106	Rv0106	Conserved hypothetical protein	2.52285	-2.86238			Rv0120c	fusA2	Probable elongation factor G (EF-G)	0.458337	-4.24181
Rv0145	Rv0145	Possible S-adenosylmethionine-dependent methyltransferase	3.93124	-6.52218			Rv0166	fadD5	Probable fatty-acid-CoA ligase	0.192515	-4.2783
Rv0184	Rv0184	Conserved hypothetical protein	2.00127	-5.26362			Rv0167	yrbE1A	Conserved integral membrane protein	0.569103	-2.70472
Rv0211	pckA	Probable iron-regulated phosphoenolpyruvate carboxykinase [GTP]	2.79618	-6.74092			Rv0168	yrbE1B	Conserved integral membrane protein	0.235032	-1.34867
Rv0225	Rv0225	Possible conserved protein	2.09994	-4.96896			Rv0169	mce1A	Mce-family protein	0.476121	-6.52915
Rv0251c	hsp	Heat shock protein (heat-stress-induced ribosome-binding protein A)	6.7976	-4.8754			Rv0170	mce1B	Mce-family protein	0.398045	-7.60125
Rv0298	Rv0298	Hypothetical protein	2.9941	-4.23927			Rv0171	mce1C	Mce-family protein	0.413337	-8.95315
Rv0337c	aspC	Probable aspartate aminotransferase	1.87183	-5.32013			Rv0172	mce1D	Mce-family protein	0.547349	-5.10186
Rv0403c	mmpS1	Probable conserved membrane protein	1.9268	-1.52181			Rv0173	lprK	Possible Mce-family lipoprotein	0.467074	-6.82166
Rv0430	Rv0430	Conserved hypothetical protein	2.92239	-4.09895			Rv0174	mce1F	Mce-family protein	0.454428	-4.82511
Rv0465c	Rv0465c	Probable transcriptional regulatory protein	2.16997	-4.82531			Rv0233	nrdB	Ribonucleoside-diphosphate reductase (beta chain)	0.364438	-3.63725
Rv0467	icl1	Isocitrate lyase Icl (isocitrase) (isocitratase)	7.58062	-6.4776			Rv0258c	Rv0258c	Conserved hypothetical protein	0.408358	-3.649
Rv0485	Rv0485	Regulatory protein of PE/PPEd	1.99713	-2.76542			Rv0274	Rv0274	Conserved protein	0.57118	-1.69432
Rv0486	mshA	Glycosyltransferase	1.87326	-4.48589			Rv0314c	Rv0314c	Possible conserved membrane protein	0.598724	-2.57329
Rv0495c	Rv0495c	Conserved hypothetical protein	2.40316	-7.15613			Rv0332	Rv0332	Conserved protein	0.473182	-1.42803
Rv0511	hemD	Probable uroporphyrin-III C-methyltransferase	2.07198	-7.91898			Rv0377	Rv0377	Probable transcriptional regulatory protein (probably LysR-family)	0.554598	-3.59407
Rv0549c	vapC3	Possible toxin	2.21315	-2.11329			Rv0455c	Rv0455c	Conserved protein	0.537352	-2.63603
Rv0556	Rv0556	Probable conserved transmembrane protein	2.07651	-3.01607			Rv0456c	echA2	enoyl-CoA hydratase	0.517208	-3.82488
Rv0599c	vapB27	Possible antitoxin	1.7294	-4.86993			Rv0458	Rv0458	Probable aldehyde dehydrogenase	0.369126	-7.40595
Rv0660c	mazE2	Possible antitoxin	2.23037	-1.91779			Rv0459	Rv0459	Conserved hypothetical protein	0.501155	-3.69321
Rv0693	pqqE	Probable coenzyme PQQ synthesis protein E	5.68678	-4.75792			Rv0477	Rv0477	Possible conserved secreted protein	0.244067	-1.96294
Rv0709	rpmC	50S ribosomal protein L29	1.7216	-3.40522			Rv0580c	Rv0580c	Conserved protein	0.560043	-6.05209
Rv0726c	Rv0726c	Possible S-adenosylmethionine-dependent methyltransferase	2.26046	-4.14226			Rv0655	mkl	Possible ribonucleotide-transport ATP-binding protein ABC transporter	0.465861	-3.94394
Rv0736	rslA	Anti-sigma factor RslA	1.86114	-1.43815			Rv0679c	Rv0679c	Conserved threonine rich protein	0.550727	-3.16024
Rv0752c	fadE9	Probable acyl-CoA dehydrogenase	1.9575	-6.5777			Rv0688	Rv0688	Putative ferredoxin reductase	0.598564	-5.24271
Rv0753c	mmsA	Methylmalonate-semialdehyde dehydrogenase	1.97472	-4.02219			Rv0695	Rv0695	Conserved hypothetical protein	0.353865	-2.56544
Rv0810c	Rv0810c	Conserved hypothetical protein	1.77696	-3.17369			Rv0696	Rv0696	Probable membrane sugar transferase	0.438728	-4.93438
Rv0883c	Rv0883c	Conserved hypothetical protein	1.88399	-2.70356			Rv0711	atsA	Possible arylsulfatase	0.408665	-5.46083
Rv0890c	Rv0890c	Probable transcriptional regulatory protein (probably LuxR-family)	1.97245	-3.99902			Rv0717	rpsN1	30S ribosomal protein S14	0.378041	-3.17303
Rv0892	Rv0892	Probable monooxygenase	2.45687	-2.47695			Rv0798c	cfp29	29 KDa antigen	0.570711	-3.74951
Rv0893c	Rv0893c	Possible S-adenosylmethionine-dependent methyltransferase	2.08786	-4.33797			Rv0851c	Rv0851c	Probable short-chain type dehydrogenase/reductase	0.480074	-2.58289
Rv0898c	Rv0898c	Conserved hypothetical protein	1.74133	-2.78989			Rv0854	Rv0854	Conserved protein	0.48688	-3.72431
Rv0909	Rv0909	Conserved hypothetical protein	2.26058	-4.75629			Rv0855	far	Probable fatty-acid-CoA racemase	0.484714	-5.09527
Rv0960	vapC9	Possible toxin	1.79132	-3.12633			Rv0866	moaE2	Probable molybdenum cofactor biosynthesis protein E2	0.318914	-3.73064
Rv1000c	Rv1000c	Conserved hypothetical protein	1.82005	-2.43379			Rv0888	Rv0888	Probable exported protein	0.582823	-4.27732
Rv1057	Rv1057	β-propeller proteina2	7.8709	-6.53474			Rv0907	Rv0907	Conserved protein	0.5476	-2.59758
Rv1085c	Rv1085c	Possible hemolysin-like protein	2.01859	-4.45039			Rv0941c	Rv0941c	Conserved hypothetical protein	0.482721	-2.17929
Rv1111c	Rv1111c	Conserved hypothetical protein	1.8931	-7.41781			Rv0966c	Rv0966c	Conserved protein	0.422557	-3.2394
Rv1128c	Rv1128c	Conserved hypothetical protein	7.21738	-2.97812			Rv1152	Rv1152	Probable transcriptional regulatory protein	0.500785	-1.50981
Rv1129c	prpR	Transcriptional regulator protein of prpDC operong	2.50671	-5.71072			Rv1159A	Rv1159A	Unknown protein	0.583348	-1.60776
Rv1130	prpD	Methylcitrate dehydratase	3.66549	-6.43852			Rv1179c	Rv1179c	Unknown protein	0.567194	-4.16985
Rv1131	prpC	Methylcitrate synthase	4.17221	-6.17782			Rv1180	pks3	Probable polyketide beta-ketoacyl synthase	0.30895	-2.52744
Rv1163	narJ	Probable respiratory nitrate reductase (delta chain)	2.07928	-1.15645			Rv1224	tatB	Probable protein	0.116271	-1.72697
Rv1192	Rv1192	Unknown protein	3.11683	-9.00533			Rv1228	lpqX	Probable lipoprotein	0.506797	-2.82953
Rv1278	Rv1278	Hypothetical protein	2.11023	-4.05629			Rv1340	rphA	Probable ribonuclease (RNase PH) (tRNA nucleotidyltransferase)	0.432088	-2.4566
Rv1303	Rv1303	Conserved hypothetical transmembrane protein	2.3364	-2.00702			Rv1342c	Rv1342c	Conserved membrane protein	0.428908	-1.75236
Rv1322A	Rv1322A	Conserved protein	2.05435	-3.4912			Rv1352	Rv1352	Conserved protein	0.515013	-0.420103
Rv1331	Rv1331	Conserved hypothetical protein	2.10192	-4.74682			Rv1361c	PPE19	PPE family protein	0.316814	-5.95505
Rv1335	cysO	Sulfur carrier protein	1.71686	-2.76746			Rv1368	lprF	Probable conserved lipoprotein	0.351235	-6.74359
Rv1349	irtB	Iron-regulated transporter	2.47553	-2.4857			Rv1385	pyrF	Probable orotidine 5'-phosphate decarboxylase	0.568634	-6.56842
Rv1404	Rv1404	Probable transcriptional regulatory protein	3.06041	-4.31351			Rv1393c	Rv1393c	Probable monoxygenase	0.555599	-4.87833
Rv1405c	Rv1405c	Putative methyltransferase	1.93925	-1.32465			Rv1394c	cyp132	Probable cytochrome P450 132	0.472173	-4.50013
Rv1460	Rv1460	Probable transcriptional regulatory protein, part of the putative SUF machineryh	1.81999	-5.24221			Rv1425	Rv1425	Possible triacylglycerol synthase (diacylglycerol acyltransferase)	0.450989	-6.38037
Rv1471	trxB1	Probable thioredoxin	1.78264	-4.43457			Rv1467c	fadE15	Probable acyl-CoA dehydrogenase	0.520963	-6.30182
Rv1473A	Rv1473A	Possible transcriptional regulatory protein	2.13704	-2.43989			Rv1543	Rv1543	Possible fatty acyl-CoA reductase	0.538794	-3.54473
Rv1474c	Rv1474c	Probable transcriptional regulatory protein	1.86354	-1.69435			Rv1552	frdA	Probable fumarate reductase [flavoprotein subunit]	0.308835	-3.59657
Rv1485	hemZ	Ferrochelatase (protoheme ferro-lyase) (heme synthetase)	1.82967	-4.70912			Rv1624c	Rv1624c	Probable conserved membrane protein	0.317983	-2.35606
Rv1486c	Rv1486c	Conserved hypothetical protein	2.14	-4.1902			Rv1632c	Rv1632c	Hypothetical protein	0.495699	-5.27689
Rv1539	lspA	Probable lipoprotein signal peptidase	2.11486	-4.47379			Rv1638A	Rv1638A	Conserved hypothetical protein	0.541127	-3.00026
Rv1565c	Rv1565c	Conserved hypothetical membrane protein	1.80811	-4.92439			Rv1643	rplT	50S ribosomal protein L20	0.399539	-2.19787
Rv1566c	Rv1566c	Possible Inv protein	2.25035	-4.15606			Rv1666c	cyp139	Probable cytochrome P450 139	0.587225	-0.841058
Rv1589	bioB	Probable biotin synthetase	1.75534	-3.55214			Rv1679	fadE16	Possible acyl-CoA dehydrogenase	0.565043	-4.29466
Rv1594	nadA	Probable quinolinate synthetase	1.73285	-4.1446			Rv1775	Rv1775	Conserved hypothetical protein	0.510373	-4.65777
Rv1595	nadB	Probable L-aspartate oxidase	2.37724	-5.29183			Rv1815	Rv1815	Conserved protein	0.490347	-1.68211
Rv1604	impA	Probable inositol-monophosphatase (imp)	2.46949	-1.92282			Rv1891	Rv1891	Conserved protein	0.326863	-1.23157
Rv1657	argR	Probable arginine repressor (AHRC)	2.23784	-4.49821			Rv1893	Rv1893	Conserved hypothetical protein	0.475277	-6.02216
Rv1665	pks11	Chalcone synthase	2.0387	-5.63569			Rv1920	Rv1920	Probable membrane protein	0.58515	-4.07695
Rv1684	Rv1684	Conserved hypothetical protein	1.73074	-2.22468			Rv2022c	Rv2022c	Conserved protein	0.567514	-3.43937
Rv1779c	Rv1779c	Possible integral membrane protein	3.6701	-6.61215			Rv2122c	hisE	Phosphoribosyl-AMP pyrophosphatase	0.530586	-3.70175
Rv1810	Rv1810	Conserved protein	2.9791	-4.78441			Rv2129c	Rv2129c	Probable oxidoreductase	0.540486	-6.95851
Rv1814	erg3	Membrane-bound C-5 sterol desaturase (sterol-C5-desaturase)	1.87378	-4.67111			Rv2132	Rv2132	Conserved hypothetical protein	0.589932	-2.35572
Rv1827	garA	Conserved protein with FHA domain	1.90562	-2.82762			Rv2159c	Rv2159c	Probable carboxymuconolactone decarboxylase with peroxidase activityv	0.542556	-4.43693
Rv1854c	ndh	Probable NADH dehydrogenase	2.31537	-3.46234			Rv2161c	Rv2161c	Conserved protein	0.400364	-5.95836
Rv1879	Rv1879	Conserved hypothetical protein	1.91396	-2.23941			Rv2237	Rv2237	Conserved protein	0.596626	-3.17896
Rv1915	aceAa	Probable isocitrate lyase [first part] icl2	2.67316	-6.31261			Rv2240c	Rv2240c	Unknown protein	0.591395	-1.94908
Rv2007c	fdxA	Ferredoxin	3.80527	-1.03464			Rv2289	cdh	Probable CDP-diacylglycerol pyrophosphatase	0.55395	-3.85855
Rv2049c	Rv2049c	Conserved hypothetical protein	2.12704	-1.71849			Rv2297	Rv2297	Unknown protein	0.57723	-3.02242
Rv2053c	fxsA	Probable transmembrane protein	2.29047	-3.46087			Rv2303c	Rv2303c	Probable antibiotic-resistance protein	0.583331	-4.37913
Rv2063	mazE7	Antitoxin	1.8454	-3.77017			Rv2328	PE23	PE family protein	0.521381	-2.20023
Rv2069	sigC	RNA polymerase sigma factor, ECF subfamily	4.40586	-3.34891			Rv2336	Rv2336	Hypothetical protein	0.212524	-5.92232
Rv2147c	sepF	Involved in cell division. Interacts with FtsZo	2.47779	-4.07624			Rv2359	zur	Probable zinc uptake regulation protein	0.430629	-1.51719
Rv2162c	PE_PGRS38	PE-PGRS family protein	2.11165	-4.77574			Rv2370c	Rv2370c	Conserved hypothetical protein	0.545506	-2.72601
Rv2163c	pbpB	Probable penicillin-binding membrane protein	3.37063	-4.10714			Rv2393	che1	Ferrochelatase	0.498852	-4.1706
Rv2164c	Rv2164c	Probable conserved proline rich membrane protein	4.18134	-3.96788			Rv2406c	Rv2406c	Conserved protein	0.309922	-6.22562
Rv2165c	Rv2165c	Conserved protein	1.72031	-3.86284			Rv2468c	Rv2468c	Conserved protein	0.55312	-3.12726
Rv2179c	Rv2179c	Exoribonucleasea3	2.34508	-3.58237			Rv2505c	fadD35	Probable fatty-acid-CoA ligase	0.523993	-3.48177
Rv2181	Rv2181	Alpha(1->2)mannosyltransferase	2.14176	-1.03611			Rv2557	Rv2557	Conserved protein	0.21615	-5.83714
Rv2190c	Rv2190c	Conserved hypothetical protein	1.85609	-9.90738			Rv2558	Rv2558	Conserved protein	0.167878	-9.01899
Rv2197c	Rv2197c	Probable conserved transmembrane protein	1.89906	-2.51933			Rv2597	Rv2597	Probable membrane protein	0.465864	-5.87718
Rv2206	Rv2206	Probable conserved transmembrane protein	1.70894	-3.20779			Rv2633c	Rv2633c	non-heme di-iron catalasea5	0.272729	-4.44709
Rv2218	lipA	Probable lipoate biosynthesis protein A	1.77992	-4.90046			Rv2637	dedA	Possible transmembrane protein	0.410437	-1.28159
Rv2232	ptkA	Protein tyrosine kinase transcriptional regulatory protein	1.9033	-4.23581			Rv2735c	Rv2735c	Conserved hypothetical protein	0.541691	-4.68583
Rv2234	ptpA	Phosphotyrosine protein phosphatase	1.85607	-3.04051			Rv2757c	vapC21	Possible toxin	0.595903	-2.75662
Rv2239c	Rv2239c	Conserved hypothetical protein	2.64405	-1.50883			Rv2854	Rv2854	Unknown protein	0.474214	-4.86498
Rv2276	cyp121	Cytochrome P450 121	3.33278	-5.27149			Rv2884	Rv2884	Probable transcriptional regulatory protein	0.385439	-1.26313
Rv2379c	mbtF	Peptide synthetase	1.78752	-2.68478			Rv2904c	rplS	50S ribosomal protein L19	0.580526	-2.40064
Rv2420c	Rv2420c	Conserved hypothetical protein	1.80995	-2.72326			Rv2965c	kdtB	Probable phosphopantetheine adenylyltransferase	0.584108	-4.96964
Rv2428	ahpC	Alkyl hydroperoxide reductase C protein	5.0771	-6.1905			Rv3058c	Rv3058c	Possible transcriptional regulatory protein (probably TetR-family)	0.588363	-3.66562
Rv2429	ahpD	Alkyl hydroperoxide reductase D protein	1.77204	-5.79914			Rv3059	cyp136	Probable cytochrome P450 136	0.514402	-4.01417
Rv2431c	PE25	PE family protein	9.72366	-4.39795			Rv3076	Rv3076	Conserved hypothetical protein	0.505834	-2.05697
Rv2436	rbsK	Ribokinase	2.05539	-5.26644			Rv3083	Rv3083	Probable monooxygenase (hydroxylase)	0.460674	-4.31356
Rv2497c	bkdA	Probable branched-chain keto acid dehydrogenase E1 component (alpha subunit)	1.8657	-3.8986			Rv3085	Rv3085	Probable short-chain type dehydrogenase/reductase	0.469873	-4.27204
Rv2518c	ldtB	Probable L,D-transpeptidase	1.88857	-4.50551			Rv3086	adhD	Probable zinc-type alcohol dehydrogenase	0.39464	-6.97015
Rv2526	vapB17	Possible antitoxin	2.55715	-2.20041			Rv3087	Rv3087	Possible triacylglycerol synthase (diacylglycerol acyltransferase)	0.404026	-6.4838
Rv2532c	Rv2532c	Hypothetical protein	2.46282	-3.96759			Rv3088	tgs4	Putative triacylglycerol synthase (diacylglycerol acyltransferase)	0.463774	-3.5229
Rv2539c	aroK	Shikimate kinase (SK)	1.70941	-3.14664			Rv3089	fadD13	Probable chain -fatty-acid-CoA ligase	0.519395	-6.49712
Rv2588c	yajC	Probable conserved membrane protein secretion factor	1.84782	-2.29972			Rv3090	Rv3090	Unknown alanine and valine rich protein	0.544011	-1.12804
Rv2594c	ruvC	Probable crossover junction endodeoxyribonuclease	2.06946	-5.77506			Rv3144c	PPE52	PPE family protein	0.538188	-3.09109
Rv2601A	vapB41	Possible antitoxin	2.15724	-4.31766			Rv3154	nuoJ	Probable NADH dehydrogenase I (chain J)	0.577279	-2.92309
Rv2643	arsC	Probable arsenic-transport integral membrane protein	2.11371	-2.03864			Rv3164c	moxR3	Probable methanol dehydrogenase transcriptional regulatory protein	0.511827	-4.20176
Rv2664	Rv2664	Hypothetical protein	1.75543	-3.25592			Rv3170	aofH	Probable flavin-containing monoamine oxidase	0.557162	-4.67368
Rv2704	Rv2704	Conserved protein	1.98618	-2.12891			Rv3237c	Rv3237c	Conserved protein	0.447551	-4.12064
Rv2705c	Rv2705c	Conserved hypothetical protein	1.86704	-3.6684			Rv3241c	Rv3241c	Conserved protein	0.275443	-6.97595
Rv2710	sigB	RNA polymerase sigma factor	2.06892	-5.17421			Rv3243c	Rv3243c	Unknown protein	0.577061	-2.62576
Rv2732c	Rv2732c	Probable conserved transmembrane protein	1.81861	-4.67795			Rv3295	Rv3295	Probable transcriptional regulatory protein (probably TetR-family)	0.570557	-4.35755
Rv2733c	Rv2733c	Conserved hypothetical alanine, arginine-rich protein	2.41386	-5.25252			Rv3332	nagA	Probable N-acetylglucosamine-6-phosphate deacetylase NagA (GlcNAc 6-P deacetylase)	0.521236	-4.14518
Rv2734	Rv2734	Conserved hypothetical protein	2.41933	-4.8155			Rv3354	Rv3354	Protein kinasea6	0.156248	-4.8194
Rv2737c	recA	RecA protein (recombinase A) [contains: endonuclease PI-MTUI (MTU RecA intein)].	2.33845	-5.96669			Rv3362c	Rv3362c	Probable ATP/GTP-binding protein	0.492624	-2.96836
Rv2748c	ftsK	Possible cell division transmembrane protein	2.00231	-5.8358			Rv3364c	Rv3364c	Conserved protein	0.472807	-2.87397
Rv2758c	vapB21	Possible antitoxin	1.76544	-2.73572			Rv3378c	Rv3378c	Diterpene synthase	0.590447	-2.65892
Rv2777c	Rv2777c	Conserved hypothetical protein	1.93308	-1.48193			Rv3390	lpqD	Probable conserved lipoprotein	0.585365	-3.57
Rv2780	ald	Secreted L-alanine dehydrogenase (40 kDa antigen)	5.25254	-7.15501			Rv3435c	Rv3435c	Probable conserved transmembrane protein	0.387847	-1.158
Rv2846c	efpA	Possible integral membrane efflux protein	2.1402	-3.59289			Rv3477	PE31	PE family protein	0.337746	-3.41249
Rv2881c	cdsA	Probable integral membrane phosphatidate cytidylyltransferase	1.8126	-2.191			Rv3478	PPE60	PE family protein	0.516757	-3.27495
Rv2927c	Rv2927c	Conserved hypothetical protein	2.05772	-5.51002			Rv3479	Rv3479	Possible transmembrane protein	0.496595	-4.51333
Rv2930	fadD26	Fatty-acid-AMP ligase	3.02365	-7.33166			Rv3482c	Rv3482c	Probable conserved membrane protein	0.507494	-2.39182
Rv2937	drrB	Daunorubicin-dim-transport integral membrane protein ABC transporter	2.85317	-3.79572			Rv3487c	lipF	Phospholipase Ce	0.36427	-5.2712
Rv2941	fadD28	Fatty-acid-AMP ligase	1.70072	-5.70637			Rv3518c	cyp142	Probable cytochrome P450 monooxygenase 142	0.583013	-3.56521
Rv2948c	fadD22	P-hydroxybenzoyl-AMP ligase	1.81849	-4.57549			Rv3526	kshA	Oxygenase component of 3-ketosteroid-9-alpha-hydroxylase	0.597449	-5.17175
Rv2954c	Rv2954c	O-Methyltransferasea4	2.29616	-4.99019			Rv3572	Rv3572	Unknown protein	0.209056	-7.19072
Rv2990c	Rv2990c	Hypothetical protein	2.00741	-2.91803			Rv3615c	espC	ESX-1 secretion-associated protein C	0.147959	-6.91281
Rv3032	Rv3032	Alpha (1->4) glucosyltransferase	1.99988	-2.88723			Rv3616c	espA	ESX-1 secretion-associated protein A	0.256675	-5.74563
Rv3051c	nrdE	Ribonucleoside-diphosphate reductase (alpha chain) (small subunit) (R1F protein)	1.84435	-5.61989			Rv3617	ephA	Probable epoxide hydrolase	0.357266	-5.59828
Rv3053c	nrdH	Probable glutaredoxin electron transport component of NRDEF	3.12204	-3.19402			Rv3623	lpqG	Probable conserved lipoprotein	0.56492	-3.53791
Rv3066	Rv3066	Probable transcriptional regulatory protein (probably DeoR-family)	1.91304	-2.03623			Rv3633	Rv3633	Conserved protein	0.523431	-4.15916
Rv3067	Rv3067	Conserved hypothetical protein	2.26056	-1.64002			Rv3697c	vapC48	Possible toxin. Contains PIN domain	0.311239	-1.88178
Rv3082c	virS	Virulence-regulating transcriptional regulator (AraC/XylS family)	3.03592	-2.08819			Rv3733c	Rv3733c	Conserved hypothetical protein	0.538922	-3.44354
Rv3116	moeB2	Probable molybdenum cofactor biosynthesis protein (MPT-synthase sulfurylase)	1.82537	-4.86187			Rv3734c	tgs2	Putative triacylglycerol synthase (diacylglycerol acyltransferase)	0.583906	-5.55037
Rv3140	fadE23	Probable acyl-CoA dehydrogenase	1.90151	-5.83094			Rv3750c	Rv3750c	Possible excisionase	0.415777	-4.10996
Rv3173c	Rv3173c	Probable transcriptional regulatory protein (probably TetR/AcrR-family)	1.85208	-2.6989			Rv3762c	Rv3762c	Possible hydrolase	0.547301	-1.50845
Rv3190c	Rv3190c	Hypothetical protein	1.78167	-4.50045			Rv3763	lpqH	19 kDa lipoprotein antigen precursor	0.443386	-7.15226
Rv3211	rhlE	Probable ATP-dependent RNA helicase	2.623	-6.01401			Rv3788	Rv3788	Inhibitor of RNAPa7	0.460022	-2.51407
Rv3219	whiB1	Transcriptional regulatory protein WhiB-like	4.56612	-2.86936			Rv3824c	papA1	Conserved polyketide synthase associated protein	0.54024	-6.07337
Rv3260c	whiB2	Probable transcriptional regulatory protein WhiB-like	9.24506	-2.9377			Rv3825c	pks2	Polyketide synthase	0.485625	-4.95365
Rv3268	Rv3268	Conserved hypothetical protein	1.74802	-2.63882			Rv3873	PPE68	PPE family protein	0.513324	-4.56445
Rv3271c	Rv3271c	Probable conserved integral membrane protein	1.90499	-1.52778			Rv3883c	mycP1	Membrane-anchored mycosin	0.433254	-2.06809
Rv3275c	purE	Probable phosphoribosylaminoimidazole carboxylase catalytic subunit	2.12692	-2.93046			Rv3916c	Rv3916c	Conserved hypothetical protein	0.369129	-3.07717
Rv3290c	lat	Probable L-lysine-epsilon aminotransferase	1.8138	-2.86692			Rv3924c	rpmH	50S ribosomal protein L34	0.451718	-4.10236
Rv3388	PE_PGRS52	PE-PGRS family protein	1.76015	-3.28352
Rv3407	vapB47	Possible antitoxin	1.88027	-3.93813
Rv3414c	sigD	Probable alternative RNA polymerase sigma-D factor	1.92817	-3.06649
Rv3451	cut3	Probable cutinase precursor	2.16421	-4.54842
Rv3503c	fdxD	Probable ferredoxin	1.83132	-2.27854
Rv3551	Rv3551	Possible CoA-transferase (alpha subunit)	2.24553	-4.8528
Rv3583c	Rv3583c	Possible transcription factor	2.02564	-3.712
Rv3591c	Rv3591c	Possible hydrolase	3.04808	-1.23487
Rv3645	Rv3645	Probable conserved transmembrane protein	1.74424	-4.73826
Rv3717	Rv3717	N-acetylmuramoyl-l-alanine amidaser	1.97349	-6.879
Rv3737	Rv3737	Probable conserved transmembrane protein	1.88133	-1.5098
Rv3766	Rv3766	Hypothetical protein	1.74431	-2.23763
Rv3786c	Rv3786c	Unknown protein	1.9139	-1.83573
Rv3804c	fbpA	Secreted antigen 85-a (mycolyl transferase 85A) (fibronectin-binding protein A)	2.03411	-6.86488
Rv3814c	Rv3814c	Possible acyltransferase	2.51425	-6.83579
Rv3874	esxB	10 kDa culture filtrate antigen (LHP) (CFP10)	9.89072	-8.27862
Rv3875	esxA	6 kDa early secretory antigenic target (ESAT-6)	9.74606	-3.28875
Rv3884c	eccA2	ESX-2 type VII secretion system protein (probable CbxX/CfqX family protein)	1.88981	-5.0396
Rv3898c	Rv3898c	Conserved hypothetical protein	1.94877	-3.07026
Rv3899c	Rv3899c	Conserved hypothetical protein	1.76939	-0.718309

## Sheet: References
References
a. Cook, G. M., Hards, K., Vilcheze, C., Hartman, T. & Berney, M. Energetics of Respiration and Oxidative Phosphorylation in Mycobacteria. Microbiol Spectr 2, 3 (2014).
b. Bi, J., Wang, H. & Xie, J. Comparative genomics of NAD(P) biosynthesis and novel antibiotic drug targets. J Cell Physiol 226, 331-340 (2011).
c.Meena, L. S., Chopra, P., Vishwakarma, R. A. & Singh, Y. Biochemical characterization of an S-adenosyl-l-methionine-dependent methyltransferase (Rv0469) of Mycobacterium tuberculosis. Biol Chem 394, 871-877 (2013).
d.Goldstone, R. M., Goonesekera, S. D., Bloom, B. R. & Sampson, S. L. The transcriptional regulator Rv0485 modulates the expression of a pe and ppe gene pair and is required for Mycobacterium tuberculosis virulence. Infect Immun 77, 4654-4667 (2009).
e. Srinivas, M. et al. Functional characterization of the phospholipase C activity of Rv3487c and its localization on the cell wall of Mycobacterium tuberculosis. J Biosci 33, 221-230 (2008).
f. Seeliger, J. C. et al. Elucidation and chemical modulation of sulfolipid-1 biosynthesis in Mycobacterium tuberculosis. J Biol Chem 287 (2012).
g. Masiewicz, P., Brzostek, A., Wolanski, M., Dziadek, J. & Zakrzewska-Czerwinska, J. A novel role of the PrpR as a transcription factor involved in the regulation of methylcitrate pathway in Mycobacterium tuberculosis. PLoS One 7, e43651 (2012).
h.Huet, G., Daffe, M. & Saves, I. Identification of the Mycobacterium tuberculosis SUF machinery as the exclusive mycobacterial system of [Fe-S] cluster assembly: evidence for its implication in the pathogen's survival. J Bacteriol 187, 6137-6146 (2005).
k.Kumar, A., Sharma, A., Kaur, G., Makkar, P. & Kaur, J. Functional characterization of hypothetical proteins of Mycobacterium tuberculosis with possible esterase/lipase signature: a cumulative in silico and in vitro approach. J Biomol Struct Dyn 35, 1226-1243 (2017).
j. Houghton, J. et al. A small RNA encoded in the Rv2660c locus of Mycobacterium tuberculosis is induced during starvation and infection. PLoS One 8, e80047 (2013).
i.Barthe, P. et al. Mycobacterium tuberculosis LppM Displays an Original Structure and Domain Composition Linked to a Dual Localization. Structure 24, 1788-1794 (2016).
l.Chang, Y. & Fox, B. G. Identification of Rv3230c as the NADPH oxidoreductase of a two-protein DesA3 acyl-CoA desaturase in Mycobacterium tuberculosis H37Rv. Biochemistry 45, 13476-13486 (2006)
m. Wells, R. M. et al. Discovery of a siderophore export system essential for virulence of Mycobacterium tuberculosis. PLoS Pathog 9, e1003120 (2013).
n. Radhakrishnan, A. et al. Crystal structure of the transcriptional regulator Rv0678 of Mycobacterium tuberculosis. J Biol Chem 289, 16526-16540 (2014).
o.Gupta, S. et al. Essential protein SepF of mycobacteria interacts with FtsZ and MurG to regulate cell growth and division. Microbiology 161, 1627-1638 (2015).
p.Sogi, K. M. et al. Biosynthesis and Regulation of Sulfomenaquinone, a Metabolite Associated with Virulence in Mycobacterium tuberculosis. ACS Infect Dis 2, 800-806 (2016).
q. Chauhan, A. et al. Interference of Mycobacterium tuberculosis cell division by Rv2719c, a cell wall hydrolase. Mol Microbiol 62, 132-147 (2006)
r. Kumar, A. et al. The structure of Rv3717 reveals a novel amidase from Mycobacterium tuberculosis. Acta Crystallogr D Biol Crystallogr 69, 2543-2554 (2013).
s. England, K., Crew, R. & Slayden, R. A. Mycobacterium tuberculosis septum site determining protein, Ssd encoded by rv3660c, promotes filamentation and elicits an alternative metabolic and dormancy stress response. BMC Microbiol 11, 79 (2011).
t.Manikandan, K. et al. Two-step synthesis and hydrolysis of cyclic di-AMP in Mycobacterium tuberculosis. PLoS One 9, e86096 (2014).
u. Harrison, J. et al. Lcp1 Is a Phosphotransferase Responsible for Ligating Arabinogalactan to Peptidoglycan in Mycobacterium tuberculosis. MBio 7,4 (2016).
v. Venkatesan, A., Palaniyandi, K., Sharma, D., Bisht, D. & Narayanan, S. Functional Characterization of PknI-Rv2159c Interaction in Redox Homeostasis of Mycobacterium tuberculosis. Front Microbiol 7, 1654, (2016).
w. Balhana, R. J. et al. bkaR is a TetR-type repressor that controls an operon associated with branched-chain keto-acid metabolism in Mycobacteria. FEMS Microbiol Lett 345, 132-140 (2013).
y. Kahramanoglou, C. et al. Genomic mapping of cAMP receptor protein (CRP Mt) in Mycobacterium tuberculosis: relation to transcriptional start sites and the role of CRPMt as a transcription factor. Nucleic Acids Res 42, 8320-8329 (2014).
z. Rickman, L. et al. A member of the cAMP receptor protein family of transcription regulators in Mycobacterium tuberculosis is required for virulence in mice and controls transcription of the rpfA gene coding for a resuscitation promoting factor. Mol Microbiol 56, 1274-1286 (2005).
a1. Liu, Z. Ioerger, T. R. Wang, F. & Sacchettini, J. C. Structures of Mycobacterium tuberculosis FadD10 protein reveal a new type of adenylate-forming enzyme. J Biol Chem 288, 18473-83 (2013)
a2.Fu, J. Zong, G. Zhang, P. Gu, Y. Cao, G.Deletion of the beta-Propeller Protein Gene Rv1057 Reduces ESAT-6 Secretion and Intracellular Growth of Mycobacterium tuberculosis. Curr Microbiol doi 10.1007/s00284-017-1394-8 (2017)
a3.Abendroth, J. Ollodart, A. Andrews, E. S. Mycobacterium tuberculosis Rv2179c protein establishes a new exoribonuclease family with broad phylogenetic distribution. J Biol Chem 289:2139-47 (2014) Myler, P. J. Staker, B. L. Edwards, T. E. Arcus, V. L. Grundner, C.
a4. Simeone, R. Huet, G. Constant, P. Functional characterisation of three o-methyltransferases involved in the biosynthesis of phenolglycolipids in Mycobacterium tuberculosis. PLoS One 8:e58954 (2013) Malaga, W. Lemassu, A. Laval, F. Daffe, M. Guilhot, C. Chalut, C.
a5. Ma Z., Strickland K.T., Cherne M.D., Sehanobish E., Rohde K.H., Self W.T., Davidson V.L. The Rv2633c protein of Mycobacterium tuberculosis is a non-heme di-iron catalase with a possible role in defenses against oxidative stress. J Biol Chem. 293, 1590-1595 (2018)
a6. Danelishvili, L., Babrak, L., Rose, S.J., Everman, J. and Bermudez, LE., Mycobacterium tuberculosis alters the metalloprotease activity of the COP9 signalosome. MBio. 2014 Aug 19;5(4).
a7.China A, Mishra S, Tare P, Nagaraja V. Inhibition of Mycobacterium tuberculosis RNA polymerase by binding of a Gre factor homolog to the secondary channel. J Bacteriol. 2012 Mar;194(5):1009-17.
a8. Bunker, R.D., Mandal, K., Bashiri, G., Chaston, J..J, Pentelute, B.L., Lott, J.S., Kent, S.B., Baker, E.N. A functional role of Rv1738 in Mycobacterium tuberculosis persistence suggested by racemic protein crystallography. Proc Natl Acad Sci U S A. 2015 Apr 7;112(14):4310-5.
