# Supplementary material for: Mycobacterium tuberculosis requires glyoxylate shunt and reverse methylcitrate cycle for lactate and pyruvate metabolism
Source: Mol Microbiol. 2019 Aug 23;112(4):1284–307. doi: 10.1111/mmi.14362 (PMC6851703; doi:10.1111/mmi.14362)
Supplement: Supplementary file 3 [file MMI-112-1284-s003.xlsx]

## Sheet: Overlapping transcripts
List of transcripts differential regulated both in lactate and pyruvate.
All the gene annotations are referred to http://tuberculist.epfl.ch/, or otherwise indicated.
[FC= Fold Change vs glucose]
6h-UP							24h-UP
Rv number	Gene name	Function	Lactate FC	Pyruvate FC			Rv number	Gene name	function	Lactate FC	Pyruvate FC
MTB000060	mcr19	Small regulatory RNA	4.34706	2.168			Rv0129c	fbpC	Proteins of the antigen 85 complex/ mycolyl transferase	2.01122	3.04705
Rv0081	Rv0081	Probable transcriptional regulatory protein of hydrogenlyase complexa	13.799	13.5504			Rv0244c	fadE5	Probable acyl-CoA dehydrogenase	2.01579	2.92578
Rv0082	Rv0082	Component of a hydrogenlyase complexa	11.4024	10.2416			Rv0519c	Rv0519c	Possible conserved membrane protein	2.33727	2.00657
Rv0146	Rv0146	Possible S-adenosylmethionine-dependent methyltransferase	2.92561	2.68011			Rv0883c	Rv0883c	Conserved hypothetical protein	2.10095	2.25174
Rv0211	pckA	Phosphoenolpyruvate carboxylase	5.87248	3.65965			Rv0996	Rv0996	Possible conserved membrane protein	2.02773	2.26611
Rv0212c	nadR	Probable transcriptional regulatory protein for NAD(P) biosynthesisb	4.43723	3.55934			Rv1051c	Rv1051c	Conserved hypothetical protein	2.92142	2.08549
Rv0252	nirB	Nitrite reductase	2.05262	2.10834			Rv1128c	Rv1128c	Conserved hypothetical protein	3.13225	7.14873
Rv0467	icl1	Isocitrate lyase	12.1384	10.2155			Rv1129c	Rv1129c	Probable transcriptional regulatory protein	7.4068	163.822
Rv0468	fadB2	3-hydroxybutyryl-CoA dehydrogenase	2.95186	2.97677			Rv1130	prpD	methylcitrate dehydratase	14.9464	270.646
Rv0485	Rv0485	Regulatory protein of PE/PPEd	4.11904	2.13056			Rv1131	prpC	methylcitrate synthase	9.37897	35.7103
Rv0726c	Rv0726c	S-adenosylmethionine-dependent methyltransferase	2.80813	2.38805			Rv1220c	Rv1220c	Probable methyltransferase	2.4663	2.52548
Rv0905	echA6	Enoyl-CoA hydratase	2.19768	2.36235			Rv1251c	Rv1251c	Conserved hypothetical protein	3.13338	2.21215
Rv0906	Rv0906	Hypothetycal protein	2.27437	2.02018			Rv1252c	lprE	lipoprotein	3.75876	2.52401
Rv1057	Rv1057	β-propeller proteina2	6.12203	6.70021			Rv1278	Rv1278	Hypothetical protein	2.61167	2.24502
Rv1065	Rv1065	Conserved hypothetical protein	7.12526	2.8529			Rv1433	Rv1433	Possible conserved exported protein	2.24397	2.06481
Rv1066	Rv1066	Conserved hypothetical protein	6.35586	2.76783			Rv2119	Rv2119	Conserved hypothetical protein	2.16757	2.05715
Rv1192	Rv1192	Unknown protein	2.33817	2.21727			Rv2148c	Rv2148c	Conserved protein	2.40022	2.15695
Rv1194c	Rv1194c	Conserved protein	2.30412	2.13421			Rv2149c	yfiH	Conserved protein	2.51777	2.01933
Rv1592c	Rv1592c	Conserved hypothetical protein	2.04683	2.24259			Rv2150c	ftsZ	Cell division protein	2.24459	2.08597
Rv1653	argJ	Glutamate N-acetyltransferase (Arg biosynthesis)	2.06867	4.27818			Rv2268c	cyp128	cytochrome P450 128	2.30543	2.27327
Rv1778c	Rv1778c	Unknow protein	2.07572	2.22496			Rv2593c	ruvA	holliday junction DNA helicase	2.49654	2.54425
Rv1779c	Rv1779c	Integral membrane protein	3.50213	3.23731			Rv2594c	ruvC	holliday junction DNA helicase	2.48003	2.33094
Rv1790	PPE27	PPE family protein	6.60828	2.98622			Rv2894c	xerC	integrase/recombinase	2.68095	2.09494
Rv1854c	ndh	NADH dehydrogenase	2.33997	2.33903			Rv3093c	Rv3093c	Hypothetical oxidoreductase	12.0454	2.75146
Rv2172c	Rv2172c	Conserved protein	2.63969	2.21599			Rv3171c	hpx	Possible non-heme haloperoxidase	2.29088	2.43223
Rv2327	Rv2327	Conserved protein	2.1141	2.09928			Rv3202c	Rv3202c	ATP-dependent DNA helicase	2.08442	2.19666
Rv2398c	cysW	Probable sulfate-transport integral membrane protein ABC transporter	3.10319	2.03553			Rv3258c	Rv3258c	Conserved hypothetical protein	2.97908	2.1287
Rv2400c	subI	Probable sulfate-binding lipoprotein	3.65796	2.01473			Rv3267	Rv3267	Conserved protein (CPSA-related protein)	2.41806	2.2634
Rv2428	ahpC	Alkyl hydroperoxide reductase C protein	4.75533	3.43732			Rv3352c	Rv3352c	Possible oxidoreductase	3.99816	2.47473
Rv2450c	rpfE	Probable resuscitation-promoting factor	6.43857	17.6489			Rv3414c	sigD	transcriptional factor	2.30807	2.34021
Rv2451	Rv2451	Hypothetical proline and serine rich protein	5.11278	9.41609			Rv3587c	Rv3587c	Possible conserved membrane protein	2.82848	2.65011
Rv2452c	Rv2452c	Hypothetical protein	2.01693	2.58525			Rv3711c	dnaQ	DNA polymerase III (epsilon subunit)	2.68215	2.69947
Rv2466c	Rv2466c	Conserved protein	2.79358	2.24899			Rv3717	Rv3717	Conserved hypothetical protein	2.26303	2.05355
Rv2524c	fas	Fatty acid synthase	2.45953	2.02475			Rv3811	Rv3811	Conserved hypothetical protein	2.36695	2.023
Rv2930	fadD26	Fatty-acid-AMP ligase	2.76029	2.53811
Rv3033	Rv3033	Unknow protein	2.31106	2.37474
Rv3139	fadE24	Probable acyl-CoA dehydrogenase	2.66712	2.44232
Rv3140	fadE23	Probable acyl-CoA dehydrogenase	3.09896	2.22292
6h-DOWN							24h-DOWN
Rv number	annotation	functional category	Lactate FC	Pyruvate FC			Rv number	annotation	functional category	Lactate FC	Pyruvate FC
MTS2975		Putative small regulatory RNA	0.271207	0.271851			Rv0341	iniB	Isoniazid inductible gene protein	0.407498	0.258203
Rv0108c	Rv0108c	Hypothetical protein	0.456451	0.432421			Rv1065	Rv1065	Conserved hypothetical protein	0.324069	0.327245
Rv0111	Rv0111	Possible transmembrane acyltransferase	0.383978	0.416999			Rv1066	Rv1066	Conserved hypothetical protein	0.384583	0.320218
Rv0166	fadD5	Probable fatty-acid-CoA sinthetase	0.269973	0.269623			Rv1552	frdA	Fumarate reductase [flavoprotein subunit]	0.28662	0.197559
Rv0167	yrbE1A	Conserved integral membrane protein	0.256901	0.235154			Rv1553	frdB	Fumarate reductase [iron-sulfur subunit]	0.346261	0.234067
Rv0168	yrbE1B	Conserved integral membrane protein	0.190495	0.191757			Rv1554	frdC	Fumarate reductase [membrane anchor subunit]	0.440897	0.346768
Rv0169	mce1A	Mce-family protein	0.200198	0.174548			Rv1555	frdD	Fumarate reductase [membrane anchor subunit]	0.495431	0.341155
Rv0170	mce1B	Mce-family protein	0.201144	0.187312			Rv1790	PPE27	PPE family protein	0.27492	0.304834
Rv0171	mce1C	Mce-family protein	0.219919	0.213637			Rv2524c	fas	Fatty acid synthase	0.148609	0.258937
Rv0172	mce1D	Mce-family protein	0.267725	0.279008			Rv2590	fadD9	Probable fatty-acid-CoA synthetase	0.237627	0.44573
Rv0173	lprK	Mce-family lipoprotein	0.265245	0.248414			Rv2591	PE_PGRS44	PE-PGRS family protein	0.394106	0.369809
Rv0174	mce1F	Mce-family protein	0.448091	0.445749			Rv2660c	Rv2660c	Hypothetical protein	0.437973	0.487578
Rv0232	Rv0232	Probable transcriptional regulatory protein (probably TetR/AcrR-family)	0.417795	0.285913			Rv3083	Rv3083	Probable monooxygenase (hydroxylase)	0.379768	0.368452
Rv0233	nrdB	Ribonucleoside-diphosphate reductase (beta chain)	0.467776	0.315104			Rv3084	lipR	Probable acetyl-hydrolase/esterase	0.396052	0.48261
Rv0250c	Rv0250c	Conserved protein	0.346125	0.374886			Rv3085	Rv3085	Probable short-chain type dehydrogenase/reductase	0.280333	0.341019
Rv0312	Rv0312	Conserved hypothetical proline and threonine rich protein	0.482472	0.462656			Rv3086	adhD	Probable zinc-type alcohol dehydrogenase (aldehyde reductase)	0.33443	0.464558
Rv0360c	Rv0360c	Conserved protein	0.459987	0.331827			Rv3087	Rv3087	Possible triacylglycerol synthase (diacylglycerol acyltransferase)	0.254573	0.457726
Rv0458	Rv0458	Probable aldehyde dehydrogenase	0.372988	0.28998			Rv3088	tgs4	Putative triacylglycerol synthase (diacylglycerol acyltransferase)	0.253486	0.401349
Rv0590	mce2B	Mce-family protein	0.483081	0.436575			Rv3109	moaA1	Probable molybdenum cofactor biosynthesis protein A	0.403468	0.436671
Rv0590A	Rv0590A	Mce-family related protein	0.466554	0.473289			Rv3612c	Rv3612c	Conserved hypothetical protein	0.456235	0.311861
Rv0655	mkl	Possible ribonucleotide-transport ATP-binding protein ABC transporter	0.420125	0.302697			Rv3613c	Rv3613c	Hypothetical protein	0.325157	0.312647
Rv0696	Rv0696	Probable membrane sugar transferase	0.357476	0.481358			Rv3614c	espD	ESX-1 secretion-associated protein D	0.214516	0.24755
Rv0697	Rv0697	Probable dehydrogenase	0.355607	0.345991			Rv3615c	espC	ESX-1 secretion-associated protein C	0.187737	0.234906
Rv0997	Rv0997	Hypothetical protein	0.481878	0.429307			Rv3616c	espA	ESX-1 secretion-associated protein A	0.221063	0.250702
Rv1218c	Rv1218c	Probable tetronasin-transport ATP-binding protein ABC transporter	0.383805	0.33149			Rv3824c	papA1	Conserved polyketide synthase associated protein	0.387908	0.464657
Rv1220c	Rv1220c	Methyltransferase	0.443191	0.385094			Rv3825c	pks2	Polyketide synthase	0.391995	0.445474
Rv1251c	Rv1251c	Conserved hypothetical protein	0.398503	0.395805
Rv1252c	lprE	Probable lipoprotein	0.463575	0.493169
Rv1550	fadD11	Probable fatty-acid-CoA synthetase	0.233433	0.248245
Rv1551	plsB1	Possible acyltransferase	0.481458	0.445195
Rv1552	frdA	Fumarate reductase [flavoprotein subunit]	0.38039	0.402039
Rv2119	Rv2119	Conserved hypothetical protein	0.447117	0.399129
Rv2148c	Rv2148c	Conserved protein	0.441006	0.448563
Rv2149c	yfiH	Conserved protein	0.475197	0.465204
Rv2150c	ftsZ	Cell division protein	0.448547	0.454075
Rv2349c	plcC	Probable phospholipase C 3	0.432122	0.33002
Rv2350c	plcB	Membrane-associated phospholipase C 2	0.400462	0.257594
Rv2406c	Rv2406c	Conserved protein	0.487197	0.366718
Rv2485c	lipQ	Probable carboxylesterase	0.19587	0.22746
Rv2633c	Rv2633c	Hypothetical protein	0.393338	0.241606
Rv3093c	Rv3093c	Hypothetical oxidoreductase	0.383892	0.446781
Rv3094c	Rv3094c	Conserved hypothetical protein	0.348837	0.453103
Rv3110	moaB1	Probable pterin-4-alpha-carbinolamine dehydratase (PHS)	0.468091	0.494264
Rv3112	moaD1	Probable molybdenum cofactor biosynthesis protein D (molybdopterin converting factor small subunit)	0.454682	0.485378
Rv3145	nuoA	Probable NADH dehydrogenase I (chain A)	0.472901	0.252727
Rv3146	nuoB	Probable NADH dehydrogenase I (chain B)	0.457461	0.254813
Rv3147	nuoC	Probable NADH dehydrogenase I (chain C)	0.426971	0.233024
Rv3148	nuoD	Probable NADH dehydrogenase I (chain D)	0.472826	0.267799
Rv3149	nuoE	Probable NADH dehydrogenase I (chain E)	0.465174	0.278059
Rv3295	Rv3295	Probable transcriptional regulatory protein (probably TetR-family)	0.423292	0.301913
Rv3352c	Rv3352c	Possible oxidoreductase	0.283221	0.426348
Rv3662c	Rv3662c	Conserved hypothetical protein	0.404644	0.264497
Rv3711c	dnaQ	Probable DNA polymerase III (epsilon subunit)	0.388913	0.30851

## Sheet: Not overlapping transcripts
List of transcripts differential regulated only in lactate or pyruvate.
All the gene annotations are referred to http://tuberculist.epfl.ch/, or otherwise indicated.
[FC= Fold Change vs glucose]
Lactate 6h UP					Pyruvate 6h UP					Lactate 24h UP					Pyruvate 24h UP
Rv number	Gene name	Function	FC		Rv number	Gene name	Function	FC		Rv number	Gene name	Function	FC		Rv number	Gene name	Function	FC
Rv0046c	ino1	myo-inositol-1-phosphate synthase	2.85858		MTB000008	trpT	tRNA-Trp (CCA)	2.10457		MTB000068	mpr11	Fragment of putative small regulatory RNA	2.42487		Rv0467	icl1	Isocitrate lyase	3.82278
Rv0047c	Rv0047c	Conserved protein	2.93307		Rv0251c	hsp	Heat shock protein	2.18217		MTB000018	argV	tRNA-Arg (CCG)	2.0155		Rv0659c	mazF2	Toxin	2.54774
Rv0080	Rv0080	Conserved hypothetical protein	13.8404		Rv0280	PPE3	PE/PPE family protein zur regulated	2.05974		Rv0053	rpsF	30S ribosomal protein S6	2.03844		Rv0660c	mazE2	Possible antitoxin	2.43363
Rv0457c	Rv0457c	Probable peptidase	2.11995		Rv0350	dnaK	Chaperone protein	2.01526		Rv0057	Rv0057	Hypothetical protein	2.51077		Rv0694	lldD1	Possible L-lactate dehydrogenase (cytochrome)	2.14416
Rv0814c	sseC2	Conserved protein, thought to be involved in sulfur metabolism	3.09664		Rv0469	umaA	S-adenosylmethyltransferase involved in mycolic acid biosynthesisc	2.09903		Rv0062	celA1	Possible cellulase (endo-1,4-beta-glucanase)	2.44538		Rv0754	PE_PGRS11	PE-PGRS family protein	2.27423
Rv0815c	cysA2	Probable thiosulfate sulfurtransferase (rhodanese-like protein)	3.09505		Rv0682	rpsL	30S ribosomal protein S12	2.30408		Rv0063	Rv0063	Possible oxidoreductase	2.76688		Rv0885	Rv0885	Conserved hypothetical protein	2.40505
Rv1067c	PE_PGRS19	PE-PGRS family protein	2.64279		Rv0714	rplN	50S ribosomal protein L14	2.37673		Rv0069c	sdaA	Probable L-serine dehydratase	2.48062		Rv0886	fprB	Probable NADPH:adrenodoxin oxidoreductase	2.85718
Rv1129c	PrpR	Transcriptional regulator protein of prpDC operong	2.5174		Rv0753c	mmsA	Methylmalonate-semialdehyde dehydrogenase	2.38212		Rv0070c	glyA2	Serine hydroxymethyltransferase	2.47412		Rv0997	Rv0997	Hypothetical protein	2.45555
Rv1285	cysD	Probable sulfate adenylyltransferase subunit 2	2.39252		Rv0991c	Rv0991c	Conserved serine rich protein	2.14149		Rv0089	Rv0089	Possible methyltransferase/methylase	2.08342		Rv1057	Rv1057	Conserved hypothetical protein	2.9473
Rv1380	pyrB	Probable aspartate carbamoyltransferase	2.79966		Rv1014c	pth	peptidyl-tRNA hydrolase	2.04439		Rv0111	Rv0111	Possible transmembrane acyltransferase	3.11642		Rv1158c	Rv1158c	Conserved hypothetical ala-, pro-rich protein	2.61261
Rv1381	pyrC	Probable dihydroorotase	2.76256		Rv1015c	rplY	50S ribosomal protein L25	2.33811		Rv0168	yrbE1B	Conserved integral membrane protein	2.40325		Rv1435c	Rv1435c	Probable conserved proline, glycine, valine-rich secreted protein	2.33303
Rv1382	Rv1382	Probable export or membrane protein	2.38503		Rv1343c	lprD	Probable conserved lipoprotein	2.41849		Rv0169	mce1A	Mce-family protein	2.36529		Rv1478	Rv1478	Possible invasion protein	2.11948
Rv1383	carA	Probable carbamoyl-phosphate synthase small chain	2.39366		Rv1348	irtA	Iron transporter	2.16385		Rv0170	mce1B	Mce-family protein	2.40732		Rv1856c	Rv1856c	Possible oxidoreductase	2.42487
Rv1384	carB	Probable carbamoyl-phosphate synthase large chain	2.04288		Rv1471	trxB1	Probable thioredoxin	2.39904		Rv0171	mce1C	Mce-family protein	2.34893		Rv1986	Rv1986	Probable conserved integral membrane protein	2.86516
Rv1460	Rv1460	Probable transcriptional regulatory protein, part of the putative SUF machineryh	2.11203		Rv1483	fabG1	3-oxoacyl-[acyl-carrier protein] reductase (mycolic acid biosynthesis)	2.2094		Rv0179c	lprO	Mce-family lipoprotein	2.25585		Rv1987	Rv1987	Chitinase	2.15626
Rv1461	pps1	Conserved protein, part of the putative SUF machineryh	2.47663		Rv1652	argC	Probable N-acetyl-gamma-glutamyl-phoshate reductase	4.13615		Rv0280	PPE3	PPE family protein Zur-regulated	2.49188		Rv2074	Rv2074	Possible pyridoxamine 5'-phosphate oxidase (PNP/PMP oxidase)	2.24342
Rv1462	Rv1462	Conserved protein, part of the putative SUF machineryh	2.42568		Rv1654	argB	Probable acetylglutamate kinase	4.01375		Rv0310c	Rv0310c	Conserved protein	2.02907		Rv2147c	Rv2147c	Conserved hypothetical protein	2.04567
Rv1463	Rv1463	Probable conserved ATP-binding protein ABC transporter,part of the putative SUF machineryh	2.39498		Rv1655	argD	Probable acetylornithine aminotransferase	4.69496		Rv0312	Rv0312	Conserved hypothetical proline and threonine rich protein	2.33836		Rv2163c	pbpB	Probable penicillin-binding membrane protein	2.04589
Rv1464	csd	Probable cysteine desulfurase ,part of the putative SUF machineryh	2.0473		Rv1656	argF	Probable ornithine carbamoyltransferase, anabolic	3.59304		Rv0344c	lpqJ	Probable lipoprotein	2.28372		Rv2164c	Rv2164c	Probable conserved proline rich membrane protein	2.23445
Rv1465	Rv1465	Possible nitrogen fixation related protein, part of the putative SUF machineryh	2.0184		Rv1657	argR	Probable arginine repressor	3.44138		Rv0378	Rv0378	Conserved hypothetical glycine rich protein	2.07912		Rv2165c	Rv2165c	Conserved protein	2.45531
Rv1908c	katG	Catalase-peroxidase-peroxynitritase T	2.29997		Rv1658	argG	Probable argininosuccinate synthase	2.6073		Rv0430	Rv0430	Conserved hypothetical protein	4.4753		Rv2166c	Rv2166c	Conserved protein	2.15851
Rv1982A	vapB36	Possible toxin . Contains PIN domain.	2.32506		Rv1659	argH	Probable argininosuccinate lyase	2.04143		Rv0586	mce2R	Probable transcriptional regulatory protein (GntR-family)	2.41274		Rv2267c	Rv2267c	Conserved hypothetical protein	2.27001
Rv1982c	vapC36	Possible antitoxin	2.28684		Rv1986	Rv1986	Conserved integral membrane protein	2.10921		Rv0592	mce2D	Mce-family protein	2.31672		Rv2349c	plcC	Probable phospholipase C 3	2.34305
Rv2171	lppM	Lipoproteini	2.17084		Rv2057c	rpmG1	50S ribosomal protein L33	2.26152		Rv0607	Rv0607	Hypothetical protein	2.01062		Rv2350c	plcB	Membrane-associated phospholipase C 2	3.09492
Rv2401	Rv2401	Hypothetical protein	2.82685		Rv2058c	rpmB2	50S ribosomal protein L28	2.33208		Rv0619	galTb	Probable galactose-1-phosphate uridylyltransferase	2.45084		Rv2503c	scoB	Probable succinyl-CoA:3-ketoacid-coenzyme A transferase (beta subunit)	2.19024
Rv2429	ahpD	Alkyl hydroperoxide reductase D protein	2.16741		Rv2107	PE22	PE family protein PE22	2.41769		Rv0649	fabD2	Malonyl CoA-acyl carrier protein transacylase (MCT)	2.10718		Rv2504c	scoA	Probable succinyl-CoA:3-ketoacid-coenzyme A transferase (alpha subunit)	2.32051
Rv2590	fadD9	Probable fatty-acid-CoA sinthethase	2.76483		Rv2645	Rv2645	Hypothetical protein	2.16978		Rv0650	Rv0650	Possible sugar kinase	2.41984		Rv2506	bkaR	Transcriptional regulatory protein (probably TetR-family)w	2.66293
Rv2591	PE_PGRS44	PE-PGRS family protein	2.42198		Rv2666	Rv2666	Probable transposase for insertion sequence element IS1081 (fragment)	2.01778		Rv0699	Rv0699	Hypothetical protein	2.2167		Rv2592c	ruvB	Probable holliday junction DNA helicase	2.04026
Rv2630	Rv2630	Hypothetical protein	6.30579		Rv2780	ald	Secreted L-alanine dehydrogenase	3.20083		Rv0772	purD	Probable phosphoribosylamine--glycine ligase (GARS)	2.15114		Rv2748c	ftsK	Possible cell division transmembrane protein	2.47761
Rv2729c	Rv2729c	Probable conserved integral membrane alanine valine and leucine rich protein	2.47186		Rv2890c	rpsB	30S ribosomal protein S2	2.07477		Rv0784	Rv0784	Conserved hypothetical protein	2.24313		Rv2780	ald	Secreted L-alanine dehydrogenase	3.72659
Rv3045	adhC	Probable NADP-dependent alcohol dehydrogenase	2.00283		Rv2904c	rplS	50S ribosomal protein L19	2.03679		Rv0841	Rv0841	Probable conserved transmembrane protein	2.27023		Rv2781c	Rv2781c	Possible alanine rich oxidoreductase	2.00955
Rv3117	cysA3	Probable thiosulfate sulfurtransferase	2.83368		Rv3012c	gatC	Probable glutamyl-tRNA(GLN) amidotransferase (subunit C)	2.29879		Rv0867c	rpfA	Resuscitation-promoting factor	5.11192		Rv2986c	hupB	DNA-binding protein HU homolog (histone-like protein)	2.17308
Rv3118	sseC1	Conserved hypothetical protein	2.18705		Rv3484	cpsA	Possible conserved protein	2.18862		Rv0880	Rv0880	Possible transcriptional regulatory protein (possibly MarR-family)	2.17517		Rv3005c	Rv3005c	Conserved hypothetical protein	2.09466
Rv3129	Rv3129	Conserved hypothetical protein	20.6476		Rv3643	Rv3643	Hypothetical protein	2.29891		Rv0882	Rv0882	Probable transmembrane protein	2.12096		Rv3246c	mtrA	Two component sensory transduction transcriptional regulatory protein	2.68391
Rv3219	whiB1	Transcriptional regulatory protein WhiB-like . Contains [4FE-4S]2+ cluster.	2.01765		Rv3804c	fbpA	Secreted antigen 85-a (mycolyl transferase 85A)	2.00124		Rv0892	Rv0892	Probable monooxygenase	2.21845		Rv3289c	Rv3289c	Possible transmembrane protein	2.46796
Rv3230c	Rv3230c	NADPH oxidoreductase, partner of DesA3 desaturasel	2.00538							Rv0963c	Rv0963c	Conserved hypothetical protein	2.36527		Rv3290c	lat	L-lysine-epsilon aminotransferase	3.69847
Rv3248c	sahH	Probable adenosylhomocysteinase	2.36318							Rv1035c	Rv1035c	Probable transposase (fragment)	2.18819		Rv3862c	whiB6	Possible transcriptional regulatory protein WhiB-like	2.25326
Rv3341	metA	Probable homoserine O-acetyltransferase	2.08641							Rv1050	Rv1050	Probable oxidoreductase	2.10175
Rv3416	whiB3	Transcriptional regulatory protein WhiB-like. Contains [4FE-4S] cluster.	2.80109							Rv1150	Rv1150	Possible transposase (fragment)	2.26447
Rv3603c	Rv3603c	Conserved hypothetical alanine and leucine rich protein	2.04891							Rv1277	Rv1277	Conserved hypothetical protein	2.55029
										Rv1317c	alkA	Probable bifunctional regulatory protein and DNA repair enzyme (regulatory protein of adaptative response)	2.17328
										Rv1318c	Rv1318c	Possible adenylate cyclase (ATP pyrophosphate-lyase)	2.29172
										Rv1698	mctB	Outer membrane protein, copper transporter	2.20234
										Rv2033c	Rv2033c	Conserved hypothetical protein	4.87749
										Rv2049c	Rv2049c	Conserved hypothetical protein	2.07285
										Rv2057c	rpmG1	50S ribosomal protein L33	2.03787
										Rv2058c	rpmB2	50S ribosomal protein L28	2.10526
										Rv2122c	hisE	Phosphoribosyl-AMP pyrophosphatase	2.40554
										Rv2254c	Rv2254c	Probable integral membrane protein	2.22852
										Rv2269c	Rv2269c	Hypothetical protein, involved in the biosynthesis of sulfomenaquinonep	2.06335
										Rv2270	lppN	Probable lipoprotein	2.78253
										Rv2277c	Rv2277c	Possible glycerolphosphodiesterase	2.21804
										Rv2328	PE23	PE family protein	2.45618
										Rv2329c	narK1	Probable nitrite extrusion protein 1 (nitrite facilitator 1)	2.78179
										Rv2331	Rv2331	Hypothetical protein	2.94636
										Rv2331A	Rv2331A	Hypothetical protein	2.59536
										Rv2332	mez	Probable [NAD] dependent malate oxidoreductase (NAD-malic enzyme)	2.0906
										Rv2351c	plcA	Membrane-associated phospholipase C. Hydrolyzes sphingomyelin in addition to phosphatidylcholine.	2.18027
										Rv2427A	oxyR'	Transcriptional regulator, pseudogene	2.24997
										Rv2436	rbsK	Ribokinase	2.01144
										Rv2478c	Rv2478c	Conserved hypothetical protein	2.29039
										Rv2520c	Rv2520c	Possible conserved membrane protein	2.08374
										Rv2560	Rv2560	Probable proline and glycine rich transmembrane protein	2.12042
										Rv2645	Rv2645	Hypothetical protein	2.59729
										Rv2647	Rv2647	Hypothetical protein	2.25766
										Rv2719c	Rv2719c	Possible cell wall hydrolase. It is involved in cell division regulationq	2.02676
										Rv2862A	vapB23	Possible antitoxin	2.44575
										Rv2863	vapC23	Possible toxin	2.28196
										Rv2917	Rv2917	Conserved hypothetical alanine and arginine rich protein	2.87372
										Rv2943A	Rv2943A	Possible transposase	2.35439
										Rv2944	Rv2944	Possible transposase for insertion sequence element IS1533	2.94594
										Rv2958c	Rv2958c	Glycosyl transferase	2.25435
										Rv3022A	PE29	PPE family protein	2.64813
										Rv3094c	Rv3094c	Conserved hypothetical protein	16.9498
										Rv3095	Rv3095	Hypothetical transcriptional regulatory protein	3.11472
										Rv3096	Rv3096	Conserved hypothetical protein	2.33273
										Rv3135	PPE50	PPE family protein	2.85059
										Rv3259	Rv3259	Conserved hypothetical protein	2.33182
										Rv3260c	whiB2	Probable transcriptional regulatory protein WhiB-like	2.95902
										Rv3263	Rv3263	Probable DNA methylase	2.00721
										Rv3310	sapM	Acid phosphatase (acid phosphomonoesterase) (glycerophosphatase)	2.45143
										Rv3330	dacB1	Probable penicillin-binding protein (D-alanyl-D-alanine carboxypeptidase)	2.12913
										Rv3353c	Rv3353c	Conserved hypothetical protein	2.69027
										Rv3366	spoU	Probable tRNA/rRNA methylase (tRNA/rRNA methyltransferase)	2.46629
										Rv3424c	Rv3424c	Hypothetical protein	2.04378
										Rv3425	PPE57	PPE family protein	2.98048
										Rv3426	PPE58	PPE family protein	2.24078
										Rv3428c	Rv3428c	Possible transposase	2.26811
										Rv3445c	esxU	ESAT-6 like protein	2.2199
										Rv3448	eccD4	ESX-4 type VII secretion system protein. Probable integral membrane protein.	2.35084
										Rv3453	Rv3453	Possible conserved transmembrane protein	2.4693
										Rv3506	fadD17	Fatty-acid-CoA synthetase	2.13617
										Rv3517	Rv3517	Conserved hypothetical protein	2.32462
										Rv3586	disA	Synthesing and hydrolysing enzyme of cyclic di-AMPt	2.07963
										Rv3602c	panC	Pantoate--beta-alanine ligase (pantothenate synthetase)	2.14459
										Rv3638	Rv3638	Possible transposase	2.11251
										Rv3643	Rv3643	Hypothetical protein	3.04706
										Rv3659c	Rv3659c	Conserved hypothetical protein	2.10035
										Rv3660c	ssd	Probable "Septum site determining" proteins	2.27965
										Rv3714c	Rv3714c	Conserved hypothetical protein	2.13587
										Rv3728	Rv3728	Probable conserved two-domain membrane protein	2.17102
										Rv3827c	Rv3827c	Possible transposase	2.01634
										Rv3828c	Rv3828c	Possible resolvase	2.18578
										Rv3829c	Rv3829c	Probable dehydrogenase	2.41218
										Rv3831	Rv3831	Hypothetical protein	2.27419
										Rv3892c	PPE69	PPE family protein	2.0021
Lactate 6h DOWN					Pyruvate 6h DOWN					Lactate 24h DOWN					Pyruvate 24h DOWN
Rv number	Gene name	Function	FC		Rv number	Gene name	Function	FC		Rv number	Gene name	Function	FC		Rv number	Gene name	Function	FC
Rv0033	acpA	Probable acyl carrier protein (ACP)	0.453885		MTB000078	MTS2823	Putative small regulatory RNA	0.408745		Rv0046c	ino1	myo-inositol-1-phosphate synthase	0.460946		MTB000058	sRNA-B11	Putative small regulatory RNA	0.49418
Rv0069c	sdaA	Probable L-serine dehydratase	0.475052		Rv0120c	fusA2	Probable elongation factor G (EF-G)	0.489992		Rv0146	Rv0146	Possible methyltransferase	0.354421		Rv0053	rpsF	30S ribosomal protein S6	0.413057
Rv0070c	glyA2	Serine hydroxymethyltransferase	0.467567		Rv0129c	fbpC	Secreted antigen 85-C (mycolyl transferase 85C)	0.486659		Rv0147	Rv0147	Probable aldehyde dehydrogenase (NAD+) dependent	0.478548		Rv0054	ssb	Single-strand binding protein (helix-destabilizing protein)	0.471199
Rv0430	Rv0430	Conserved hypothetical protein	0.436516		Rv0622	Rv0622	Possible membrane protein	0.463491		Rv0186A	mymT	Metallothionein	0.351621		Rv0165c	mce1R	Probable transcriptional regulatory protein (probably GntR-family)	0.452462
Rv0586	mce2R	Probable transcriptional regulatory protein (GntR-family)	0.478922		Rv0659c	mazF2	Toxin	0.498021		Rv0211	pckA	Phosphoenolpyruvate carboxykinase	0.27845		Rv0651	rplJ	50S ribosomal protein L10	0.499632
Rv0676c	mmpL5	component of MmpL5-MmpS5 siderophore export systemm	0.460178		Rv0660c	mazE2	Possible antitoxin	0.495932		Rv0276	Rv0276	Conserved hypothetical protein	0.480484		Rv0654	Rv0654	Probable dioxygenase	0.413682
Rv0677c	mmpS5	component of MmpL5-MmpS5 siderophore export systemm	0.433096		Rv0883c	Rv0883c	Conserved hypothetical protein	0.407795		Rv0726c	Rv0726c	Possible S-adenosylmethionine-dependent methyltransferase	0.36038		Rv0714	rplN	50S ribosomal protein L14	0.498574
Rv0678	Rv0678	MarR-like transcriptional regulatorn	0.499422		Rv0885	Rv0885	Conserved hypothetical protein	0.447708		Rv0752c	fadE9	Probable acyl-CoA dehydrogenase	0.390746		Rv1014c	pth	peptidyl-tRNA hydrolase	0.440751
Rv0692	Rv0692	Conserved hypothetical protein	0.404352		Rv0886	fprB	Probable NADPH:adrenodoxin oxidoreductase	0.389037		Rv0753c	mmsA	Methylmalonate-semialdehyde dehydrogenase	0.323295		Rv1015c	rplY	50S ribosomal protein L25	0.483167
Rv0693	pqqE	Probable coenzyme PQQ synthesis protein E	0.39625		Rv0994	moeA1	Probable molybdopterin biosynthesis protein	0.497225		Rv0886	fprB	Probable NADPH:adrenodoxin oxidoreductase	0.483313		Rv1169c	lipX	PE family protein. Possible lipase	0.43983
Rv0694	lldD1	Possible L-lactate dehydrogenase (cytochrome)	0.4242		Rv0996	Rv0996	Probable conserved transmembrane protein	0.421442		Rv0905	echA6	Enoyl-CoA hydratase	0.481248		Rv1171	Rv1171	Conserved hypothetical protein	0.419532
Rv0695	Rv0695	Conserved hypothetical protein	0.398509		Rv1076	lipU	Possible lipase	0.460224		Rv0906	Rv0906	Conserved protein	0.462295		Rv1343c	lprD	Probable conserved lipoprotein	0.440934
Rv0993	galU	UTP--glucose-1-phosphate uridylyltransferase	0.494014		Rv1129c	prpR	Transcriptional regulator protein of prpDC operong	0.223749		Rv0972c	fadE12	Acyl-CoA dehydrogenase	0.367519		Rv1440	secG	Probable protein-export membrane protein (translocase subunit)	0.487269
Rv1050	Rv1050	Probable oxidoreductase	0.42944		Rv1130	prpD	Methylcitrate dehydratase	0.126838		Rv0973c	accA2	Probable acetyl-/propionyl-coenzyme A carboxylase alpha chain (alpha subunit)	0.450867		Rv1557	mmpL6	Probable conserved transmembrane transport protein	0.479843
Rv1051c	Rv1051c	Conserved hypothetical protein	0.458901		Rv1158c	Rv1158c	Conserved hypothetical ala-, pro-rich protein	0.454039		Rv0974c	accD2	Probable acetyl-/propionyl-CoA carboxylase (beta subunit)	0.432155		Rv1652	argC	Probable N-acetyl-gamma-glutamyl-phoshate reductase	0.494642
Rv1549	fadD11.1	Possible fatty-acid-CoA synthetase	0.472292		Rv1217c	Rv1217c	Probable tetronasin-transport integral membrane protein ABC transporter	0.463588		Rv0975c	fadE13	Probable acyl-CoA dehydrogenase	0.496628		Rv1653	argJ	Probable glutamate N-acetyltransferase	0.46232
Rv1553	frdB	Fumarate reductase [iron-sulfur subunit]	0.446121		Rv1230c	Rv1230c	Possible membrane protein	0.459303		Rv1038c	esxJ	ESAT-6 like protein	0.405555		Rv1655	argD	Probable acetylornithine aminotransferase	0.490701
Rv1632c	Rv1632c	Hypothetical protein	0.407972		Rv1258c	Rv1258c	Probable conserved integral membrane transport protein	0.447571		Rv1047	Rv1047	Probable transposase	0.490657		Rv2161c	Rv2161c	Conserved protein	0.490241
Rv1754c	Rv1754c	Conserved protein	0.483127		Rv1278	Rv1278	Hypothetical protein	0.475504		Rv1180	pks3	Probable polyketide beta-ketoacyl synthase	0.489053		Rv2172c	Rv2172c	Conserved protein	0.423212
Rv1860	apa	Alanine and proline rich secreted protein (fibronectin attachment protein) (antigen MPT-32)	0.465975		Rv1279	Rv1279	Probable dehydrogenase FAD flavoprotein GMC oxidoreductase	0.442252		Rv1199c	Rv1199c	Possible transposase	0.453851		Rv2248	Rv2248	Conserved hypothetical protein	0.490885
Rv2147c	sepF	Involved in cell division. Interacts with FtsZo	0.498127		Rv1478	Rv1478	Possible invasion protein	0.444626		Rv1284	canA	Beta-carbonic anhydrase	0.413406		Rv2371	PE_PGRS40	PE-PGRS family protein	0.486306
Rv2862A	vapB23	Possible antitoxin	0.44927		Rv1638A	Rv1638A	Conserved hypothetical protein	0.461594		Rv1285	cysD	Probable sulfate adenylyltransferase subunit 2	0.334648		Rv2401A	Rv2401A	Possible conserved membrane protein	0.456142
Rv3095	Rv3095	Hypothetical transcriptional regulatory protein	0.492773		Rv1639c	Rv1639c	Conserved hypothetical membrane protein	0.476616		Rv1303	Rv1303	Conserved hypothetical transmembrane protein	0.428362		Rv2466c	Rv2466c	Conserved protein	0.449983
Rv3109	moaA1	Probable molybdenum cofactor biosynthesis protein A	0.467406		Rv1697	Rv1697	Conserved hypothetical protein	0.430325		Rv1304	atpB	Probable ATP synthase A chain (protein 6)	0.40421		Rv2485c	lipQ	Probable carboxylesterase	0.337679
Rv3310	sapM	Acid phosphatase (acid phosphomonoesterase) (glycerophosphatase)	0.461349		Rv1698	mctB	Outer membrane protein	0.430806		Rv1305	atpE	Probable ATP synthase C chain (lipid-binding protein)	0.287398		Rv2632c	Rv2632c	Conserved protein	0.479713
Rv3331	sugI	Probable sugar-transport integral membrane protein	0.492417		Rv1891	Rv1891	Conserved protein	0.472314		Rv1306	atpF	Probable ATP synthase B chain	0.335353		Rv3111	moaC1	Probable molybdenum cofactor biosynthesis protein C	0.463124
Rv3332	nagA	Probable N-acetylglucosamine-6-phosphate deacetylase (GlcNAc 6-P deacetylase)	0.456917		Rv1892	Rv1892	Probable membrane protein	0.406452		Rv1307	atpH	Probable ATP synthase delta chain	0.36808		Rv3174	Rv3174	Probable short-chain dehydrogenase/reductase	0.474314
Rv3353c	Rv3353c	Conserved hypothetical protein	0.486111		Rv1893	Rv1893	Conserved hypothetical protein	0.414933		Rv1308	atpA	Probable ATP synthase alpha chain	0.401453		Rv3463	Rv3463	Conserved protein	0.409472
Rv3444c	esxT	Putative ESAT-6 like protein	0.468583		Rv1971	mce3F	Mce-family protein	0.455889		Rv1309	atpG	Probable ATP synthase gamma chain	0.445112		Rv3797	fadE35	Probable acyl-CoA dehydrogenase	0.428742
Rv3445c	esxU	ESAT-6 like protein	0.338261		Rv2074	Rv2074	Possible pyridoxamine 5'-phosphate oxidase (PNP/PMP oxidase)	0.47479		Rv1310	atpD	Probable ATP synthase beta chain	0.394329
Rv3727	Rv3727	Possible oxidoreductase	0.499402		Rv2160A	Rv2160A	Conserved hypothetical protein	0.490095		Rv1311	atpC	Probable ATP synthase epsilon chain	0.492762
Rv3829c	Rv3829c	Probable dehydrogenase	0.483717		Rv2160c	Rv2160c	Conserved hypothetical protein	0.450485		Rv1460	Rv1460	Probable transcriptional regulatory protein, part of the putative SUF machineryh	0.429836
Rv3849	espR	ESX-1 transcriptional regulatory protein	0.455735		Rv2268c	cyp128	Probable cytochrome P450 128	0.482569		Rv1461	Rv1461	Conserved protein, part of the putative SUF machineryh	0.379517
					Rv2525c	Rv2525c	Conserved hypothetical protein. Secreted; predicted to be a substrate of the twin arginine translocation (tat) export system.	0.463386		Rv1462	Rv1462	Conserved protein, part of the putative SUF machineryh	0.432846
					Rv2668	Rv2668	Possible exported alanine and valine rich protein	0.49516		Rv1463	Rv1463	Probable conserved ATP-binding protein ABC transporter,part of the putative SUF machineryh	0.401426
					Rv2680	Rv2680	Conserved protein	0.47132		Rv1464	csd	Probable cysteine desulfurase ,part of the putative SUF machineryh	0.480358
					Rv2864c	Rv2864c	Possible penicillin-binding lipoprotein	0.423712		Rv1620c	cydC	Probable 'component linked with the assembly of cytochrome' transport transmembrane ATP-binding protein ABC transporter	0.211492
					Rv3047c	Rv3047c	Hypothetical protein	0.426897		Rv1621c	cydD	Probable 'component linked with the assembly of cytochrome' transport transmembrane ATP-binding protein ABC transporter	0.189765
					Rv3048c	nrdF2	Ribonucleoside-diphosphate reductase (beta chain,small subunit) (R2F protein)	0.459991		Rv1622c	cydB	Probable integral membrane cytochrome D ubiquinol oxidase (subunit II)	0.135874
					Rv3142c	Rv3142c	Hypothetical protein	0.43694		Rv1623c	cydA	Probable integral membrane cytochrome D ubiquinol oxidase (subunit I)	0.285258
					Rv3150	nuoF	Probable NADH dehydrogenase I (chain F)	0.32435		Rv1636	TB15.3	Iron-regulated universal stress protein family protein	0.449645
					Rv3151	nuoG	Probable NADH dehydrogenase I (chain G)	0.407769		Rv1638A	Rv1638A	Conserved hypothetical protein	0.476813
					Rv3152	nuoH	Probable NADH dehydrogenase I (chain H)	0.451885		Rv1661	pks7	Probable polyketide synthase	0.443782
					Rv3153	nuoI	Probable NADH dehydrogenase I (chain I)	0.491838		Rv1662	pks8	Probable polyketide synthase	0.492228
					Rv3171c	hpx	Possible non-heme haloperoxidase Hpx	0.458006		Rv1674c	Rv1674c	Probable transcriptional regulatory protein	0.487035
					Rv3246c	mtrA	Two component sensory transduction transcriptional regulatory protein	0.443568		Rv1745c	idi	Probable isopentenyl-diphosphate delta-isomerase	0.480725
					Rv3313c	add	Probable adenosine deaminase (adenosine aminohydrolase)	0.436435		Rv1791	PE19	PE family protein	0.467848
					Rv3330	dacB1	Probable penicillin-binding protein (D-alanyl-D-alanine carboxypeptidase) (DD-peptidase)	0.465744		Rv1792	esxM	ESAT-6 like protein	0.355039
					Rv3478	PPE60	PE family protein	0.46611		Rv1793	esxN	Putative ESAT-6 like protein	0.488714
					Rv3479	Rv3479	Possible transmembrane protein	0.420296		Rv1806	PE20	PE family protein	0.482642
					Rv3486	Rv3486	Conserved protein	0.494574		Rv1846c	blaI	Transcriptional repressor	0.497488
					Rv3487c	lipF	Phospholipase Ce	0.474054		Rv1908c	katG	Catalase-peroxidase-peroxynitritase T	0.336926
					Rv3612c	Rv3612c	Conserved hypothetical protein	0.490947		Rv1954A	Rv1954A	Hypothetical protein	0.352573
					Rv3613c	Rv3613c	Conserved hypothetical protein	0.446427		Rv1954c	Rv1954c	Hypothetical protein	0.37466
					Rv3614c	espD	ESX-1 secretion-associated protein	0.357525		Rv1967	mce3B	Mce-family protein	0.45707
					Rv3615c	espC	ESX-1 secretion-associated protein	0.345127		Rv1971	mce3F	Mce-family protein	0.496036
					Rv3616c	espA	ESX-1 secretion-associated protein A	0.325614		Rv2054	Rv2054	Conserved protein	0.483551
					Rv3734c	tgs2	Putative triacylglycerol synthase (diacylglycerol acyltransferase)	0.43423		Rv2124c	metH	5-methyltetrahydrofolate--homocystein methyltransferase	0.380683
					Rv3760	Rv3760	Possible conserved membrane protein	0.457653		Rv2159c	Rv2159c	Probable carboxymuconolactone decarboxylase with peroxidase activityv	0.438572
					Rv3763	lpqH	19 kDa lipoprotein antigen precursor	0.479689		Rv2160A	Rv2160A	Conserved hypothetical protein	0.398999
					Rv3811	Rv3811	Conserved hypothetical protein	0.481013		Rv2160c	Rv2160c	Conserved hypothetical protein	0.382405
					Rv3822	chp1	Conserved hypothetical protein	0.491715		Rv2195	qcrA	Probable rieske iron-sulfur protein	0.465876
										Rv2196	qcrB	Probable ubiquinol-cytochrome C reductase B subunit	0.463236
										Rv2199c	Rv2199c	Possible conserved integral membrane protein	0.480017
										Rv2202c	adoK	Adenosine kinase	0.487698
										Rv2327	Rv2327	Conserved protein	0.438449
										Rv2340c	PE_PGRS39	PE-PGRS family protein	0.477165
										Rv2346c	esxO	Putative ESAT-6 like protein	0.432825
										Rv2347c	esxP	Putative ESAT-6 like protein	0.442801
										Rv2348c	Rv2348c	Hypothetical protein	0.363244
										Rv2359	zur	Zinc uptake regulation protein	0.470105
										Rv2557	Rv2557	Conserved protein	0.419251
										Rv2558	Rv2558	Conserved protein	0.470018
										Rv2664	Rv2664	Hypothetical protein	0.470187
										Rv2729c	Rv2729c	Probable conserved integral membrane alanine valine and leucine rich protein	0.407606
										Rv3023c	Rv3023c	Probable transposase	0.479402
										Rv3033	Rv3033	Unknown protein	0.428936
										Rv3089	fadD13	Probable chain -fatty-acid-CoA ligase (fatty-acyl-CoA synthetase)	0.354055
										Rv3110	moaB1	Probable pterin-4-alpha-carbinolamine dehydratase	0.431431
										Rv3112	moaD1	Probable molybdenum cofactor biosynthesis protein D	0.443436
										Rv3115	Rv3115	Probable transposase	0.495752
										Rv3139	fadE24	Probable acyl-CoA dehydrogenase	0.459841
										Rv3160c	Rv3160c	Possible transcriptional regulatory protein (probably TetR-family)	0.471645
										Rv3161c	Rv3161c	Possible dioxygenase	0.432957
										Rv3230c	Rv3230c	NADPH oxidoreductase, partner of DesA3 desaturasel	0.324961
										Rv3572	Rv3572	Unknown protein	0.398462
										Rv3620c	esxW	Putative ESAT-6 like protein	0.477371
										Rv3662c	Rv3662c	Conserved hypothetical protein	0.412624
										Rv3704c	gshA	gamma-glutamylcysteine synthetase	0.488921
										Rv3823c	mmpL8	Conserved integral membrane transport protein	0.428426
										Rv3854c	ethA	Monooxygenase	0.261292
										MTS2048	ncRv12659j	Small RNA	0.42066

## Sheet: Overlapping proteins
List of transcripts differential regulated both in lactate and pyruvate.
All the gene annotations are referred to http://tuberculist.epfl.ch/, or otherwise indicated.
[FC= Fold Change vs glucose]
UP												DOWN
Rv number	Gene name	Function	Lactate FC	Pyruvate FC								Rv number	Gene name	Function	Lactate FC	Pyruvate FC
Rv0046c	ino1	myo-inositol-1-phosphate synthase	1.75081	1.96701								Rv0108c	Rv0108c	Hypothetical protein	0.54262	0.349764
Rv0145	Rv0145	Possible S-adenosylmethionine-dependent methyltransferase	2.39204	3.93124								Rv0120c	fusA2	Probable elongation factor G (EF-G)	0.428397	0.458337
Rv0211	pckA	Probable iron-regulated phosphoenolpyruvate carboxykinase [GTP]	2.60598	2.79618								Rv0166	fadD5	Probable fatty-acid-CoA ligase	0.178443	0.192515
Rv0430	Rv0430	Conserved hypothetical protein	2.53137	2.92239								Rv0168	yrbE1B	Conserved integral membrane protein	0.336959	0.235032
Rv0467	icl1	Isocitrate lyase 1	3.88397	7.58062								Rv0170	mce1B	Mce-family protein	0.554342	0.398045
Rv0511	hemD	Probable uroporphyrin-III C-methyltransferase	1.75637	2.07198								Rv0171	mce1C	Mce-family protein	0.567971	0.413337
Rv0549c	vapC3	Possible toxin	1.79747	2.21315								Rv0174	mce1F	Mce-family protein	0.595829	0.454428
Rv0726c	Rv0726c	Possible S-adenosylmethionine-dependent methyltransferase	2.15052	2.26046								Rv0233	nrdB	Ribonucleoside-diphosphate reductase (beta chain)	0.373915	0.364438
Rv0883c	Rv0883c	Conserved hypothetical protein	1.84692	1.88399								Rv0258c	Rv0258c	Conserved hypothetical protein	0.457133	0.408358
Rv0960	vapC9	Possible toxin	1.70461	1.79132								Rv0332	Rv0332	Conserved protein	0.545644	0.473182
Rv1057	Rv1057	β-propeller proteina2	2.03979	7.8709								Rv0377	Rv0377	Probable transcriptional regulatory protein (probably LysR-family)	0.596733	0.554598
Rv1128c	Rv1128c	Conserved hypothetical protein	3.47109	7.21738								Rv0456c	echA2	enoyl-CoA hydratase	0.564729	0.517208
Rv1129c	prpR	Transcriptional regulator protein of prpDC operong	1.75762	2.50671								Rv0458	Rv0458	Probable aldehyde dehydrogenase	0.567708	0.369126
Rv1130	prpD	Possible methylcitrate dehydratase	2.11734	3.66549								Rv0459	Rv0459	Conserved hypothetical protein	0.481337	0.501155
Rv1303	Rv1303	Conserved hypothetical transmembrane protein	2.21313	2.3364								Rv0477	Rv0477	Possible conserved secreted protein	0.324892	0.244067
Rv1349	irtB	Iron-regulated transporter	1.88546	2.47553								Rv0655	mkl	Possible ribonucleotide-transport ATP-binding protein ABC transporter	0.575489	0.465861
Rv1404	Rv1404	Probable transcriptional regulatory protein	2.19355	3.06041								Rv0695	Rv0695	Conserved hypothetical protein	0.462512	0.353865
Rv1405c	Rv1405c	Putative methyltransferase	2.47532	1.93925								Rv0696	Rv0696	Probable membrane sugar transferase	0.420947	0.438728
Rv1539	lspA	Probable lipoprotein signal peptidase	2.12186	2.11486								Rv0854	Rv0854	Conserved protein	0.595911	0.48688
Rv1566c	Rv1566c	Possible Inv protein	1.956	2.25035								Rv0855	far	Probable fatty-acid-CoA racemase	0.514634	0.484714
Rv1594	nadA	Probable quinolinate synthetase	1.86936	1.73285								Rv0866	moaE2	Probable molybdenum cofactor biosynthesis protein E2	0.558902	0.318914
Rv1595	nadB	Probable L-aspartate oxidase	2.58916	2.37724								Rv0941c	Rv0941c	Conserved hypothetical protein	0.43131	0.482721
Rv1779c	Rv1779c	Possible integral membrane protein	1.89278	3.6701								Rv1180	pks3	Probable polyketide beta-ketoacyl synthase	0.507784	0.30895
Rv1810	Rv1810	Conserved protein	2.27172	2.9791								Rv1224	tatB	Probable protein	0.346714	0.116271
Rv1854c	ndh	Probable NADH dehydrogenase	2.09034	2.31537								Rv1228	lpqX	Probable lipoprotein	0.45936	0.506797
Rv2147c	sepF	Involved in cell division. SepF interacts with FtsZo	2.28421	2.47779								Rv1340	rphA	Probable ribonuclease (RNase PH) (tRNA nucleotidyltransferase)	0.567764	0.432088
Rv2164c	Rv2164c	Probable conserved proline rich membrane protein	2.01583	4.18134								Rv1342c	Rv1342c	Conserved membrane protein	0.537236	0.428908
Rv2179c	Rv2179c	Exoribonucleasea3	1.91621	2.34508								Rv1361c	PPE19	PPE family protein	0.456302	0.316814
Rv2181	Rv2181	Alpha(1->2)mannosyltransferase	2.72615	2.14176								Rv1368	lprF	Probable conserved lipoprotein	0.331091	0.351235
Rv2232	ptkA	Protein tyrosine kinase transcriptional regulatory protein	1.97949	1.9033								Rv1393c	Rv1393c	Probable monoxygenase	0.531252	0.555599
Rv2239c	Rv2239c	Conserved hypothetical protein	2.07896	2.64405								Rv1394c	cyp132	Probable cytochrome P450 132	0.55115	0.472173
Rv2428	ahpC	Alkyl hydroperoxide reductase C protein	3.0814	5.0771								Rv1425	Rv1425	Possible triacylglycerol synthase (diacylglycerol acyltransferase)	0.489136	0.450989
Rv2431c	PE25	PE family protein	1.76983	9.72366								Rv1543	Rv1543	Possible fatty acyl-CoA reductase	0.37807	0.538794
Rv2436	rbsK	Ribokinase	1.92015	2.05539								Rv1552	frdA	Fumarate reductase [flavoprotein subunit]	0.346502	0.308835
Rv2588c	yajC	Probable conserved membrane protein secretion factor	1.97769	1.84782								Rv1624c	Rv1624c	Probable conserved membrane protein	0.456599	0.317983
Rv2734	Rv2734	Conserved hypothetical protein	1.78795	2.41933								Rv1893	Rv1893	Conserved hypothetical protein	0.579005	0.475277
Rv2737c	recA	RecA protein (recombinase A) [contains: endonuclease PI-MTUI (MTU RecA intein)]	2.01425	2.33845								Rv2122c	hisE	Phosphoribosyl-AMP pyrophosphatase	0.543799	0.530586
Rv2881c	cdsA	Probable integral membrane phosphatidate cytidylyltransferase	2.15693	1.8126								Rv2129c	Rv2129c	Probable oxidoreductase	0.519675	0.540486
Rv2930	fadD26	Fatty-acid-AMP ligase	4.01824	3.02365								Rv2132	Rv2132	Conserved hypothetical protein	0.437816	0.589932
Rv3032	Rv3032	Alpha (1->4) glucosyltransferase	1.7342	1.99988								Rv2161c	Rv2161c	Conserved protein	0.42844	0.400364
Rv3053c	nrdH	Probable glutaredoxin electron transport component of NRDEF	1.7994	3.12204								Rv2297	Rv2297	Unknown protein	0.598092	0.57723
Rv3211	rhlE	Probable ATP-dependent RNA helicase	2.06543	2.623								Rv2328	PE23	PE family protein	0.526467	0.521381
Rv3219	whiB1	Transcriptional regulatory protein WhiB-like	3.27096	4.56612								Rv2336	Rv2336	Hypothetical protein	0.165006	0.212524
Rv3260c	whiB2	Probable transcriptional regulatory protein WhiB-like	4.93983	9.24506								Rv2359	zur	Probable zinc uptake regulation protein	0.546443	0.430629
Rv3451	cut3	Probable cutinase precursor	1.72239	2.16421								Rv2393	che1	Ferrochelatase	0.449568	0.498852
Rv3717	Rv3717	N-acetylmuramoyl-l-alanine amidaser	1.95056	1.97349								Rv2406c	Rv2406c	Conserved protein	0.323303	0.309922
Rv3766	Rv3766	Hypothetical protein	1.82916	1.74431								Rv2557	Rv2557	Conserved protein	0.186813	0.21615
Rv3804c	fbpA	Secreted antigen 85-a	1.94534	2.03411								Rv2558	Rv2558	Conserved protein	0.138527	0.167878
Rv3814c	Rv3814c	Possible acyltransferase	2.08222	2.51425								Rv2633c	Rv2633c	non-heme di-iron catalasea5	0.283545	0.272729
Rv3874	esxB	10 kDa culture filtrate antigen EsxB (CFP10)	3.84774	9.89072								Rv2637	dedA	Possible transmembrane protein	0.347528	0.410437
Rv3875	esxA	6 kDa early secretory antigenic target EsxA (ESAT-6)	4.40398	9.74606								Rv2884	Rv2884	Probable transcriptional regulatory protein	0.379134	0.385439
												Rv3059	cyp136	Probable cytochrome P450 136	0.505431	0.514402
												Rv3076	Rv3076	Conserved hypothetical protein	0.558262	0.505834
												Rv3083	Rv3083	Probable monooxygenase (hydroxylase)	0.446326	0.460674
												Rv3085	Rv3085	Probable short-chain type dehydrogenase/reductase	0.499696	0.469873
												Rv3086	adhD	Probable zinc-type alcohol dehydrogenase	0.484974	0.39464
												Rv3087	Rv3087	Possible triacylglycerol synthase (diacylglycerol acyltransferase)	0.359055	0.404026
												Rv3088	tgs4	Putative triacylglycerol synthase (diacylglycerol acyltransferase)	0.50396	0.463774
												Rv3089	fadD13	Probable chain -fatty-acid-CoA ligase	0.557605	0.519395
												Rv3090	Rv3090	Unknown alanine and valine rich protein	0.316919	0.544011
												Rv3144c	PPE52	PPE family protein	0.480246	0.538188
												Rv3164c	moxR3	Probable methanol dehydrogenase transcriptional regulatory protein	0.592696	0.511827
												Rv3237c	Rv3237c	Conserved protein	0.527002	0.447551
												Rv3241c	Rv3241c	Conserved protein	0.326543	0.275443
												Rv3332	nagA	Probable N-acetylglucosamine-6-phosphate deacetylase	0.566089	0.521236
												Rv3354	Rv3354	Protein kinasea6	0.209064	0.156248
												Rv3390	lpqD	Probable conserved lipoprotein	0.555162	0.585365
												Rv3477	PE31	PE family protein	0.471324	0.337746
												Rv3479	Rv3479	Possible transmembrane protein	0.518854	0.496595
												Rv3487c	lipF	Phospholipase Ce	0.454023	0.36427
												Rv3526	kshA	Oxygenase component of 3-ketosteroid-9-alpha-hydroxylase	0.580237	0.597449
												Rv3572	Rv3572	Unknown protein	0.34277	0.209056
												Rv3615c	espC	ESX-1 secretion-associated protein C	0.303675	0.147959
												Rv3616c	espA	ESX-1 secretion-associated protein A	0.406517	0.256675
												Rv3617	ephA	Probable epoxide hydrolase (epoxide hydratase) (arene-oxide hydratase)	0.471079	0.357266
												Rv3633	Rv3633	Conserved protein	0.488819	0.523431
												Rv3733c	Rv3733c	Conserved hypothetical protein	0.57423	0.538922
												Rv3750c	Rv3750c	Possible excisionase	0.416469	0.415777
												Rv3762c	Rv3762c	Possible hydrolase	0.374423	0.547301
												Rv3763	lpqH	19 kDa lipoprotein antigen precursor	0.472552	0.443386
												Rv3788	Rv3788	Inhibitor of RNAPa7	0.48587	0.460022
												Rv3824c	papA1	Conserved polyketide synthase associated protein	0.47001	0.54024
												Rv3825c	pks2	Polyketide synthase	0.341445	0.485625
												Rv3916c	Rv3916c	Conserved hypothetical protein	0.500638	0.369129

## Sheet: Not overlapping proteins
List of differential regulated transcripts in lactate or pyruvate vs glucose.
All the gene annotations are referred to http://tuberculist.epfl.ch/, or otherwise indicated.
[FC= Fold Change vs glucose]
Lactate UP						Pyruvate UP						Lactate DOWN						Pyruvate DOWN
Rv number	Gene name	Function	FC			Rv number	Gene name	Function	FC			Rv number	Gene name	Function	FC			Rv number	Gene name	Function	FC
Rv0140	Rv0140	Conserved protein	2.2423			Rv0098	fcoT	Probable fatty acyl CoA thioesterase type III	2.28649			Rv0263c	Rv0263c	Conserved hypothetical protein	0.53212			Rv0073	Rv0073	Probable glutamine-transport ATP-binding protein ABC transporter	0.397582
Rv0537c	Rv0537c	Probable integral membrane protein	1.76919			Rv0100	Rv0100	Acyl carrier proteina1	2.46621			Rv0264c	Rv0264c	Conserved hypothetical protein	0.442554			Rv0112	gca	Possible GDP-mannose 4,6-dehydratase (GDP-D-mannose dehydratase)	0.441826
Rv1133c	metE	Probable 5-methyltetrahydropteroyltriglutamate--homocysteine methyltransferase	1.74085			Rv0106	Rv0106	Conserved hypothetical protein	2.52285			Rv0276	Rv0276	Conserved hypothetical protein	0.52872			Rv0167	yrbE1A	Conserved integral membrane protein	0.569103
Rv1174c	TB8.4	Low molecular weight T-cell antigen	2.01703			Rv0184	Rv0184	Conserved hypothetical protein	2.00127			Rv0610c	Rv0610c	Hypothetical protein	0.320648			Rv0169	mce1A	Mce-family protein	0.476121
Rv1305	atpE	Probable ATP synthase C chain	1.71478			Rv0225	Rv0225	Possible conserved protein	2.09994			Rv0760c	Rv0760c	Conserved protein	0.592943			Rv0172	mce1D	Mce-family protein	0.547349
Rv1614	lgt	Possible prolipoprotein diacylglyceryl transferases	1.96658			Rv0251c	hsp	Heat shock protein (heat-stress-induced ribosome-binding protein A)	6.7976			Rv0968	Rv0968	Conserved protein	0.56045			Rv0173	lprK	Possible Mce-family lipoprotein	0.467074
Rv2116	lppK	Conserved lipoprotein	1.98249			Rv0298	Rv0298	Hypothetical protein	2.9941			Rv1033c	trcR	Two component transcriptional regulator	0.490353			Rv0274	Rv0274	Conserved protein	0.57118
Rv2172c	Rv2172c	Conserved protein	1.81496			Rv0337c	aspC	Probable aspartate aminotransferase	1.87183			Rv1076	lipU	Possible lipase LipU	0.401423			Rv0314c	Rv0314c	Possible conserved membrane protein	0.598724
Rv2225	panB	3-methyl-2-oxobutanoate hydroxymethyltransferase	2.63512			Rv0403c	mmpS1	Probable conserved membrane protein	1.9268			Rv1444c	Rv1444c	Unknown protein	0.449648			Rv0455c	Rv0455c	Conserved protein	0.537352
Rv2576c	Rv2576c	Possible conserved membrane protein	1.79553			Rv0465c	Rv0465c	Probable transcriptional regulatory protein	2.16997			Rv1738	Rv1738	Possible hybernation promoting factora8	0.376536			Rv0580c	Rv0580c	Conserved protein	0.560043
Rv2947c	pks15	Probable polyketide synthase	1.79705			Rv0485	Rv0485	Regulatory protein of PE/PPEd	1.99713			Rv1926c	mpt63	Immunogenic protein	0.53796			Rv0679c	Rv0679c	Conserved threonine rich protein	0.550727
Rv2950c	fadD29	Fatty-acid-AMP ligase	2.05773			Rv0486	mshA	Glycosyltransferase	1.87326			Rv2031c	hspX	Heat shock protein (alpha-crystallin homolog) (HSP16.3)	0.446021			Rv0688	Rv0688	Putative ferredoxin reductase	0.598564
Rv2958c	Rv2958c	Possible glycosyl transferase	2.07735			Rv0495c	Rv0495c	Conserved hypothetical protein	2.40316			Rv2137c	Rv2137c	Conserved hypothetical protein	0.455139			Rv0711	atsA	Possible arylsulfatase	0.408665
Rv2988c	leuC	Probable 3-isopropylmalate dehydratase (large subunit)	1.82347			Rv0556	Rv0556	Probable conserved transmembrane protein	2.07651			Rv2392	cysH	Probable 3'-phosphoadenosine 5'-phosphosulfate reductase	0.513875			Rv0717	rpsN1	30S ribosomal protein S14	0.378041
Rv3252c	alkB	Probable transmembrane alkane 1-monooxygenase	1.71356			Rv0599c	vapB27	Possible antitoxin	1.7294			Rv2641	cadI	Cadmium inducible protein	0.582598			Rv0798c	cfp29	29 KDa antigen	0.570711
Rv3257c	pmmA	Probable phosphomannomutase	1.90314			Rv0660c	mazE2	Possible antitoxin	2.23037			Rv2702	ppgK	Polyphosphate glucokinase	0.595537			Rv0851c	Rv0851c	Probable short-chain type dehydrogenase/reductase	0.480074
Rv3406	Rv3406	Probable dioxygenase	2.06827			Rv0693	pqqE	Probable coenzyme PQQ synthesis protein E	5.68678			Rv3130c	tgs1	Triacylglycerol synthase (diacylglycerol acyltransferase)	0.597071			Rv0888	Rv0888	Probable exported protein	0.582823
Rv3841	bfrB	Bacterioferritin	2.74124			Rv0709	rpmC	50S ribosomal protein L29	1.7216			Rv3131	Rv3131	Conserved protein	0.294309			Rv0907	Rv0907	Conserved protein	0.5476
Rv3856c	Rv3856c	Conserved hypothetical protein	1.98616			Rv0736	rslA	Anti-sigma factor	1.86114			Rv3310	sapM	Acid phosphatase (acid phosphomonoesterase)	0.581489			Rv0966c	Rv0966c	Conserved protein	0.422557
						Rv0752c	fadE9	Probable acyl-CoA dehydrogenase	1.9575			Rv3729	Rv3729	Possible transferase	0.532129			Rv1152	Rv1152	Probable transcriptional regulatory protein	0.500785
						Rv0753c	mmsA	Probable methylmalonate-semialdehyde dehydrogenase	1.97472			Rv3890c	esxC	ESAT-6 like protein (ESAT-6 like protein 11)	0.593326			Rv1159A	Rv1159A	Unknown protein	0.583348
						Rv0810c	Rv0810c	Conserved hypothetical protein	1.77696									Rv1179c	Rv1179c	Unknown protein	0.567194
						Rv0890c	Rv0890c	Probable transcriptional regulatory protein (probably LuxR-family)	1.97245									Rv1352	Rv1352	Conserved protein	0.515013
						Rv0892	Rv0892	Probable monooxygenase	2.45687									Rv1385	pyrF	Probable orotidine 5'-phosphate decarboxylase	0.568634
						Rv0893c	Rv0893c	Possible S-adenosylmethionine-dependent methyltransferase	2.08786									Rv1467c	fadE15	Probable acyl-CoA dehydrogenase	0.520963
						Rv0898c	Rv0898c	Conserved hypothetical protein	1.74133									Rv1632c	Rv1632c	Hypothetical protein	0.495699
						Rv0909	Rv0909	Conserved hypothetical protein	2.26058									Rv1638A	Rv1638A	Conserved hypothetical protein	0.541127
						Rv1000c	Rv1000c	Conserved hypothetical protein	1.82005									Rv1643	rplT	50S ribosomal protein L20	0.399539
						Rv1085c	Rv1085c	Possible hemolysin-like protein	2.01859									Rv1666c	cyp139	Probable cytochrome P450 139	0.587225
						Rv1111c	Rv1111c	Conserved hypothetical protein	1.8931									Rv1679	fadE16	Possible acyl-CoA dehydrogenase	0.565043
						Rv1131	prpC	Methylcitrate synthase	4.17221									Rv1775	Rv1775	Conserved hypothetical protein	0.510373
						Rv1163	narJ	Probable respiratory nitrate reductase (delta chain)	2.07928									Rv1815	Rv1815	Conserved protein	0.490347
						Rv1192	Rv1192	Unknown protein	3.11683									Rv1891	Rv1891	Conserved protein	0.326863
						Rv1278	Rv1278	Hypothetical protein	2.11023									Rv1920	Rv1920	Probable membrane protein	0.58515
						Rv1322A	Rv1322A	Conserved protein	2.05435									Rv2022c	Rv2022c	Conserved protein	0.567514
						Rv1331	Rv1331	Conserved hypothetical protein	2.10192									Rv2159c	Rv2159c	Probable carboxymuconolactone decarboxylase with peroxidase activityv	0.542556
						Rv1335	cysO	Sulfur carrier protein	1.71686									Rv2237	Rv2237	Conserved protein	0.596626
						Rv1460	Rv1460	Probable transcriptional regulatory protein, part of the putative SUF machineryh	1.81999									Rv2240c	Rv2240c	Unknown protein	0.591395
						Rv1471	trxB1	Probable thioredoxin	1.78264									Rv2289	cdh	Probable CDP-diacylglycerol pyrophosphatase	0.55395
						Rv1473A	Rv1473A	Possible transcriptional regulatory protein	2.13704									Rv2303c	Rv2303c	Probable antibiotic-resistance protein	0.583331
						Rv1474c	Rv1474c	Probable transcriptional regulatory protein	1.86354									Rv2370c	Rv2370c	Conserved hypothetical protein	0.545506
						Rv1485	hemZ	Ferrochelatase HemZ (protoheme ferro-lyase)	1.82967									Rv2468c	Rv2468c	Conserved protein	0.55312
						Rv1486c	Rv1486c	Conserved hypothetical protein	2.14									Rv2505c	fadD35	Probable fatty-acid-CoA ligase	0.523993
						Rv1565c	Rv1565c	Conserved hypothetical membrane protein	1.80811									Rv2597	Rv2597	Probable membrane protein	0.465864
						Rv1589	bioB	Probable biotin synthetase	1.75534									Rv2735c	Rv2735c	Conserved hypothetical protein	0.541691
						Rv1604	impA	Probable inositol-monophosphatase (imp)	2.46949									Rv2757c	vapC21	Possible toxin	0.595903
						Rv1657	argR	Probable arginine repressor (AHRC)	2.23784									Rv2854	Rv2854	Unknown protein	0.474214
						Rv1665	pks11	Chalcone synthase	2.0387									Rv2904c	rplS	50S ribosomal protein L19	0.580526
						Rv1684	Rv1684	Conserved hypothetical protein	1.73074									Rv2965c	kdtB	Probable phosphopantetheine adenylyltransferase	0.584108
						Rv1814	erg3	Membrane-bound C-5 sterol desaturase (sterol-C5-desaturase)	1.87378									Rv3058c	Rv3058c	Possible transcriptional regulatory protein (probably TetR-family)	0.588363
						Rv1827	garA	Conserved protein with FHA domain	1.90562									Rv3154	nuoJ	Probable NADH dehydrogenase I (chain J)	0.577279
						Rv1879	Rv1879	Conserved hypothetical protein	1.91396									Rv3170	aofH	Probable flavin-containing monoamine oxidase	0.557162
						Rv1915	aceAa	Probable isocitrate lyase [first part] icl2	2.67316									Rv3243c	Rv3243c	Unknown protein	0.577061
						Rv2007c	fdxA	Ferredoxin	3.80527									Rv3295	Rv3295	Probable transcriptional regulatory protein (probably TetR-family)	0.570557
						Rv2049c	Rv2049c	Conserved hypothetical protein	2.12704									Rv3362c	Rv3362c	Probable ATP/GTP-binding protein	0.492624
						Rv2053c	fxsA	Probable transmembrane protein	2.29047									Rv3364c	Rv3364c	Conserved protein	0.472807
						Rv2063	mazE7	Antitoxin	1.8454									Rv3378c	Rv3378c	Diterpene synthase	0.590447
						Rv2069	sigC	RNA polymerase sigma factor (ECF subfamily)	4.40586									Rv3435c	Rv3435c	Probable conserved transmembrane protein	0.387847
						Rv2162c	PE_PGRS38	PE-PGRS family protein	2.11165									Rv3478	PPE60	PE family protein	0.516757
						Rv2163c	pbpB	Probable penicillin-binding membrane protein	3.37063									Rv3482c	Rv3482c	Probable conserved membrane protein	0.507494
						Rv2165c	Rv2165c	Conserved protein	1.72031									Rv3518c	cyp142	Probable cytochrome P450 monooxygenase 142	0.583013
						Rv2190c	Rv2190c	Conserved hypothetical protein	1.85609									Rv3623	lpqG	Probable conserved lipoprotein	0.56492
						Rv2197c	Rv2197c	Probable conserved transmembrane protein	1.89906									Rv3697c	vapC48	Possible toxin VapC48. Contains PIN domain.	0.311239
						Rv2206	Rv2206	Probable conserved transmembrane protein	1.70894									Rv3734c	tgs2	Putative triacylglycerol synthase (diacylglycerol acyltransferase)	0.583906
						Rv2218	lipA	Probable lipoate biosynthesis protein A	1.77992									Rv3873	PPE68	PPE family protein PPE68	0.513324
						Rv2234	ptpA	Phosphotyrosine protein phosphatase	1.85607									Rv3883c	mycP1	Membrane-anchored mycosin	0.433254
						Rv2276	cyp121	Cytochrome P450 121	3.33278									Rv3924c	rpmH	50S ribosomal protein L34	0.451718
						Rv2379c	mbtF	Peptide synthetase	1.78752
						Rv2420c	Rv2420c	Conserved hypothetical protein	1.80995
						Rv2429	ahpD	Alkyl hydroperoxide reductase D protein	1.77204
						Rv2497c	bkdA	Probable branched-chain keto acid dehydrogenase E1 component (alpha subunit)	1.8657
						Rv2518c	ldtB	Probable L,D-transpeptidase	1.88857
						Rv2526	vapB17	Possible antitoxin	2.55715
						Rv2532c	Rv2532c	Hypothetical protein	2.46282
						Rv2539c	aroK	Shikimate kinase (SK)	1.70941
						Rv2594c	ruvC	Probable crossover junction endodeoxyribonuclease	2.06946
						Rv2601A	vapB41	Possible antitoxin	2.15724
						Rv2643	arsC	Probable arsenic-transport integral membrane protein	2.11371
						Rv2664	Rv2664	Hypothetical protein	1.75543
						Rv2704	Rv2704	Conserved protein	1.98618
						Rv2705c	Rv2705c	Conserved hypothetical protein	1.86704
						Rv2710	sigB	RNA polymerase sigma factor	2.06892
						Rv2732c	Rv2732c	Probable conserved transmembrane protein	1.81861
						Rv2733c	Rv2733c	Conserved hypothetical alanine, arginine-rich protein	2.41386
						Rv2748c	ftsK	Possible cell division transmembrane protein	2.00231
						Rv2758c	vapB21	Possible antitoxin	1.76544
						Rv2777c	Rv2777c	Conserved hypothetical protein	1.93308
						Rv2780	ald	Secreted L-alanine dehydrogenase (40 kDa antigen) (TB43)	5.25254
						Rv2846c	efpA	Possible integral membrane efflux protein	2.1402
						Rv2927c	Rv2927c	Conserved hypothetical protein	2.05772
						Rv2937	drrB	Daunorubicin-dim-transport integral membrane protein ABC transporter	2.85317
						Rv2941	fadD28	Fatty-acid-AMP ligase	1.70072
						Rv2948c	fadD22	P-hydroxybenzoyl-AMP ligase	1.81849
						Rv2954c	Rv2954c	O-Methyltransferasea4	2.29616
						Rv2990c	Rv2990c	Hypothetical protein	2.00741
						Rv3051c	nrdE	Ribonucleoside-diphosphate reductase (alpha chain)	1.84435
						Rv3066	Rv3066	Probable transcriptional regulatory protein (probably DeoR-family)	1.91304
						Rv3067	Rv3067	Conserved hypothetical protein	2.26056
						Rv3082c	virS	Virulence-regulating transcriptional regulator (AraC/XylS family)	3.03592
						Rv3116	moeB2	Probable molybdenum cofactor biosynthesis protein (MPT-synthase sulfurylase)	1.82537
						Rv3140	fadE23	Probable acyl-CoA dehydrogenase	1.90151
						Rv3173c	Rv3173c	Probable transcriptional regulatory protein (probably TetR/AcrR-family)	1.85208
						Rv3190c	Rv3190c	Hypothetical protein	1.78167
						Rv3268	Rv3268	Conserved hypothetical protein	1.74802
						Rv3271c	Rv3271c	Probable conserved integral membrane protein	1.90499
						Rv3275c	purE	Probable phosphoribosylaminoimidazole carboxylase catalytic subunit	2.12692
						Rv3290c	lat	Probable L-lysine-epsilon aminotransferase	1.8138
						Rv3388	PE_PGRS52	PE-PGRS family protein	1.76015
						Rv3407	vapB47	Possible antitoxin	1.88027
						Rv3414c	sigD	Probable alternative RNA polymerase sigma-D factor	1.92817
						Rv3503c	fdxD	Probable ferredoxin	1.83132
						Rv3551	Rv3551	Possible CoA-transferase (alpha subunit)	2.24553
						Rv3583c	Rv3583c	Possible transcription factor	2.02564
						Rv3591c	Rv3591c	Possible hydrolase	3.04808
						Rv3645	Rv3645	Probable conserved transmembrane protein	1.74424
						Rv3737	Rv3737	Probable conserved transmembrane protein	1.88133
						Rv3786c	Rv3786c	Unknown protein	1.9139
						Rv3884c	eccA2	ESX-2 type VII secretion system protein (probable CbxX/CfqX family protein)	1.88981
						Rv3898c	Rv3898c	Conserved hypothetical protein	1.94877
						Rv3899c	Rv3899c	Conserved hypothetical protein	1.76939

## Sheet: Reference
References
a. Cook, G. M., Hards, K., Vilcheze, C., Hartman, T. & Berney, M. Energetics of Respiration and Oxidative Phosphorylation in Mycobacteria. Microbiol Spectr 2, 3 (2014).
b. Bi, J., Wang, H. & Xie, J. Comparative genomics of NAD(P) biosynthesis and novel antibiotic drug targets. J Cell Physiol 226, 331-340 (2011).
c.Meena, L. S., Chopra, P., Vishwakarma, R. A. & Singh, Y. Biochemical characterization of an S-adenosyl-l-methionine-dependent methyltransferase (Rv0469) of Mycobacterium tuberculosis. Biol Chem 394, 871-877 (2013).
d.Goldstone, R. M., Goonesekera, S. D., Bloom, B. R. & Sampson, S. L. The transcriptional regulator Rv0485 modulates the expression of a pe and ppe gene pair and is required for Mycobacterium tuberculosis virulence. Infect Immun 77, 4654-4667 (2009).
e. Srinivas, M. et al. Functional characterization of the phospholipase C activity of Rv3487c and its localization on the cell wall of Mycobacterium tuberculosis. J Biosci 33, 221-230 (2008).
f. Seeliger, J. C. et al. Elucidation and chemical modulation of sulfolipid-1 biosynthesis in Mycobacterium tuberculosis. J Biol Chem 287 (2012).
g. Masiewicz, P., Brzostek, A., Wolanski, M., Dziadek, J. & Zakrzewska-Czerwinska, J. A novel role of the PrpR as a transcription factor involved in the regulation of methylcitrate pathway in Mycobacterium tuberculosis. PLoS One 7, e43651 (2012).
h.Huet, G., Daffe, M. & Saves, I. Identification of the Mycobacterium tuberculosis SUF machinery as the exclusive mycobacterial system of [Fe-S] cluster assembly: evidence for its implication in the pathogen's survival. J Bacteriol 187, 6137-6146 (2005).
k.Kumar, A., Sharma, A., Kaur, G., Makkar, P. & Kaur, J. Functional characterization of hypothetical proteins of Mycobacterium tuberculosis with possible esterase/lipase signature: a cumulative in silico and in vitro approach. J Biomol Struct Dyn 35, 1226-1243 (2017).
j. Houghton, J. et al. A small RNA encoded in the Rv2660c locus of Mycobacterium tuberculosis is induced during starvation and infection. PLoS One 8, e80047 (2013).
i.Barthe, P. et al. Mycobacterium tuberculosis LppM Displays an Original Structure and Domain Composition Linked to a Dual Localization. Structure 24, 1788-1794 (2016).
l.Chang, Y. & Fox, B. G. Identification of Rv3230c as the NADPH oxidoreductase of a two-protein DesA3 acyl-CoA desaturase in Mycobacterium tuberculosis H37Rv. Biochemistry 45, 13476-13486 (2006)
m. Wells, R. M. et al. Discovery of a siderophore export system essential for virulence of Mycobacterium tuberculosis. PLoS Pathog 9, e1003120 (2013).
n. Radhakrishnan, A. et al. Crystal structure of the transcriptional regulator Rv0678 of Mycobacterium tuberculosis. J Biol Chem 289, 16526-16540 (2014).
o.Gupta, S. et al. Essential protein SepF of mycobacteria interacts with FtsZ and MurG to regulate cell growth and division. Microbiology 161, 1627-1638 (2015).
p.Sogi, K. M. et al. Biosynthesis and Regulation of Sulfomenaquinone, a Metabolite Associated with Virulence in Mycobacterium tuberculosis. ACS Infect Dis 2, 800-806 (2016).
q. Chauhan, A. et al. Interference of Mycobacterium tuberculosis cell division by Rv2719c, a cell wall hydrolase. Mol Microbiol 62, 132-147 (2006)
r. Kumar, A. et al. The structure of Rv3717 reveals a novel amidase from Mycobacterium tuberculosis. Acta Crystallogr D Biol Crystallogr 69, 2543-2554 (2013).
s. England, K., Crew, R. & Slayden, R. A. Mycobacterium tuberculosis septum site determining protein, Ssd encoded by rv3660c, promotes filamentation and elicits an alternative metabolic and dormancy stress response. BMC Microbiol 11, 79 (2011).
t.Manikandan, K. et al. Two-step synthesis and hydrolysis of cyclic di-AMP in Mycobacterium tuberculosis. PLoS One 9, e86096 (2014).
u. Harrison, J. et al. Lcp1 Is a Phosphotransferase Responsible for Ligating Arabinogalactan to Peptidoglycan in Mycobacterium tuberculosis. MBio 7,4 (2016).
v. Venkatesan, A., Palaniyandi, K., Sharma, D., Bisht, D. & Narayanan, S. Functional Characterization of PknI-Rv2159c Interaction in Redox Homeostasis of Mycobacterium tuberculosis. Front Microbiol 7, 1654, (2016).
w. Balhana, R. J. et al. bkaR is a TetR-type repressor that controls an operon associated with branched-chain keto-acid metabolism in Mycobacteria. FEMS Microbiol Lett 345, 132-140 (2013).
y. Kahramanoglou, C. et al. Genomic mapping of cAMP receptor protein (CRP Mt) in Mycobacterium tuberculosis: relation to transcriptional start sites and the role of CRPMt as a transcription factor. Nucleic Acids Res 42, 8320-8329 (2014).
z. Rickman, L. et al. A member of the cAMP receptor protein family of transcription regulators in Mycobacterium tuberculosis is required for virulence in mice and controls transcription of the rpfA gene coding for a resuscitation promoting factor. Mol Microbiol 56, 1274-1286 (2005).
a1. Liu, Z. Ioerger, T. R. Wang, F. & Sacchettini, J. C. Structures of Mycobacterium tuberculosis FadD10 protein reveal a new type of adenylate-forming enzyme. J Biol Chem 288, 18473-83 (2013)
a2.Fu, J. Zong, G. Zhang, P. Gu, Y. Cao, G.Deletion of the beta-Propeller Protein Gene Rv1057 Reduces ESAT-6 Secretion and Intracellular Growth of Mycobacterium tuberculosis. Curr Microbiol doi 10.1007/s00284-017-1394-8 (2017)
a3.Abendroth, J. Ollodart, A. Andrews, E. S. Mycobacterium tuberculosis Rv2179c protein establishes a new exoribonuclease family with broad phylogenetic distribution. J Biol Chem 289:2139-47 (2014) Myler, P. J. Staker, B. L. Edwards, T. E. Arcus, V. L. Grundner, C.
a4. Simeone, R. Huet, G. Constant, P. Functional characterisation of three o-methyltransferases involved in the biosynthesis of phenolglycolipids in Mycobacterium tuberculosis. PLoS One 8:e58954 (2013) Malaga, W. Lemassu, A. Laval, F. Daffe, M. Guilhot, C. Chalut, C.
a5. Ma Z., Strickland K.T., Cherne M.D., Sehanobish E., Rohde K.H., Self W.T., Davidson V.L. The Rv2633c protein of Mycobacterium tuberculosis is a non-heme di-iron catalase with a possible role in defenses against oxidative stress. J Biol Chem. 293, 1590-1595 (2018)
a6. Danelishvili, L., Babrak, L., Rose, S.J., Everman, J. and Bermudez, LE., Mycobacterium tuberculosis alters the metalloprotease activity of the COP9 signalosome. MBio. 2014 Aug 19;5(4).
a7.China A, Mishra S, Tare P, Nagaraja V. Inhibition of Mycobacterium tuberculosis RNA polymerase by binding of a Gre factor homolog to the secondary channel. J Bacteriol. 2012 Mar;194(5):1009-17.
a8. Bunker, R.D., Mandal, K., Bashiri, G., Chaston, J..J, Pentelute, B.L., Lott, J.S., Kent, S.B., Baker, E.N. A functional role of Rv1738 in Mycobacterium tuberculosis persistence suggested by racemic protein crystallography. Proc Natl Acad Sci U S A. 2015 Apr 7;112(14):4310-5.
