# Supplementary material for: Mycobacterium tuberculosis requires glyoxylate shunt and reverse methylcitrate cycle for lactate and pyruvate metabolism
Source: Mol Microbiol. 2019 Aug 23;112(4):1284–307. doi: 10.1111/mmi.14362 (PMC6851703; doi:10.1111/mmi.14362)
Supplement: Supplementary file 4 [file MMI-112-1284-s004.xlsx]

## Sheet: Sheet1
List of genes whose trasposon mutants show reduced growth in lactate and pyruvate compared to glucose/glycerol carbon sources .
The growth reduction is reported as log2 fold change vs. glucose/glycerol.
Only fold changes ≤ log2 -2 were reported.
	Pyruvate						Lactate
	Rv number	Gene name	Function	log2 fold change	No. of mutants		Rv number	Gene name	Function	log2 fold change	No. of mutants
	Rv0211	pckA	phosphoenolpyruvate carboxykinase	-6.29	1		Rv0211	pckA	phosphoenolpyruvate carboxykinase	-7.11	1
	Rv0864	moaC2	cyclic pyranopterin monophosphate synthase accessory protein	-2.8	1		Rv1070c	echA8	enoyl-CoA hydratase EchA8	-3.01	1
	Rv0896	gltA2	citrate synthase 1	-2.96	2		Rv1071c	echA9	enoyl-CoA hydratase EchA9	-5.76	2
	Rv1070c	echA8	enoyl-CoA hydratase EchA8	-4.09	1		Rv1448c	tal	transaldolase	-3.15	1
	Rv1071c	echA9	enoyl-CoA hydratase EchA9	-4.48	2		Rv1710	scpB	segregation and condensation protein ScpB	-2.01	1
	Rv1410c	Rv1410c	aminoglycosides/tetracycline-transport integral membrane protein	-2.86	1		Rv1749c	Rv1749c	integral membrane protein. Predicted to be in RelA regulon	-2.38	1
	Rv1420	uvrC	excinuclease ABC subunit UvrC	-2.5	2		Rv1872c	lldD2	L-lactate dehydrogenase	-5.27	1
	Rv1626	Rv1626	two-component system transcriptional regulator	-2.42	1		Rv2200c	ctaC	cytochrome C oxidase subunit II	-2.08	1
	Rv1710	scpB	segregation and condensation protein ScpB	-2.6	1		Rv2215	dlaT	pyruvate dehydrogenase E2 component dihydrolipoamide acyltransferase	-3.09	1
	Rv1749c	Rv1749c	integral membrane protein	-2.58	1		Rv2459	Rv2459	MFS-type transporter	-2.19	1
	Rv1808	PPE32	PPE family protein PPE32	-2.01	2		Rv2571c	Rv2571c	transmembrane protein	-3.71	3
	Rv1845c	blaR	sensor-transducer protein BlaR	-4.79	5		Rv2583c	relA	bifunctional (p)ppGpp synthase/hydrolase RelA	-2.12	2
	Rv2061c	Rv2061c	hypothetical protein	-2.47	1		Rv2746c	pgsA3	CDP-diacylglycerol--glycerol-3-phosphate 3-phosphatidyltransferase	-2.46	2
	Rv2138	lppL	lipoprotein LppL	-5.79	1		Rv2982c	gpdA2	glycerol-3-phosphate dehydrogenase	-4.81	3
	Rv2200c	ctaC	cytochrome C oxidase subunit II	-3.52	1		Rv3670	ephE	epoxide hydrolase EphE	-4.2	2
	Rv2215	dlaT	pyruvate dehydrogenase E2 component dihydrolipoamide acyltransferase	-2.49	1		Rv3698	Rv3698	hypothetical protein	-3.11	1
	Rv2459	Rv2459	MFS-type transporter	-2.45	1		Rv3823c	mmpL8	integral membrane transport protein MmpL8	-2.02	9
	Rv2471	aglA	alpha-glucosidase AglA	-2.11	1
	Rv2688c	Rv2688c	antibiotic ABC transporter ATP-binding protein	-2.5	1
	Rv2862A	vapB23	antitoxin VapB23	-2.16	1
	Rv2866	relG	toxin RelG	-2.43	1
	Rv2876	Rv2876	transmembrane protein	-2.12	1
	Rv2982c	gpdA2	glycerol-3-phosphate dehydrogenase	-4.45	3
	Rv3220c	Rv3220c	two component sensor kinase	-3.35	2
	Rv3295	Rv3295	TetR family transcriptional regulator	-2.36	1
	Rv3670	ephE	epoxide hydrolase EphE	-6.34	2
	Rv3698	Rv3698	hypothetical protein	-3.28	1
	Rv3716c	Rv3716c	hypothetical protein	-2.1	2
