# Supplementary material for: Mycobacterium tuberculosis requires glyoxylate shunt and reverse methylcitrate cycle for lactate and pyruvate metabolism
Source: Mol Microbiol. 2019 Aug 23;112(4):1284–307. doi: 10.1111/mmi.14362 (PMC6851703; doi:10.1111/mmi.14362)
Supplement: Supplementary file 5 [file MMI-112-1284-s005.xlsx]

## Sheet: lipid metabolism
List of lipid metabolism genes differentially regulated or whose transposon mutants show a reduced growth.
This table resumes the differentially expresses genes involved in lipid metabolism from supplementary files 1 and 2. In the brackets the time point is reported.
* and **=functionally characterized
**=involved in lipid biosynthesis
In the next sheet the refererences are listed
			Lactate				Pyruvate				Lactate	Pyruvate
			UP		DOWN		UP		DOWN
			Transcripts	Proteins	Transcripts	Proteins	Transcripts	Proteins	Transcripts	Proteins	Transposon mutant
		acpA			X
		fcoT*						X
		fbpC**	X				X		X
		Rv0145		X				X
		Rv0146	X(6h)		X(24h)		X
		fadD5*			X(6h)	X			X(6h)	X
		fadD4
		fadE5	X(24h)				X(24h)
		echA2				X				X
		fadB2**	X				X
		umaA**					X
		fabD2**	X
		Rv0726c	X(6h)	X	X(24h)		X(6h)	X
		fadE9			X			X
		far*				X				X
		Rv0893c						X
		echA6*	X(6h)		X		X
		fadE12			X
		accA2			X
		accD2**			X
		fadE13			X
		echA8									X	X
		echA9									X	X
		pks3**			X	X				X
		Rv1425				X				X
		fadE15								X
		fabG1**					X
		fadD24	X
		Rv1543**				X				X
		fadD11							X
		plsB1**							X
		pks7			X
		pks8**			X
		pks11**						X
		fadE16							X
		erg3						X
		cdh								X
		mbtF**						X
		scoB					X
		scoA					X
		fadD35								X
		fas**	X(6h)		X(24h)		X(6h)		X(24h)
		fadD9	X(6h)		X(24h)				X(6h)
		pgsA3									X
		cdsA		X				X
		fadD26**	X	X			X	X
		fadD28**						X
		pks15		X
		fadD22**
		fadD29**		X
		gpdA2									X	X
		Rv3087			X	X			X	X
		tgs4			X	X			X	X
		fadD13*			X	X				X
		tgs1*				X
		fadE24			X		X
		fadE23	X				X	X
		alkB		X
		fadD17	X
		tgs2*							X	X
		fadE35							X
		fbpA**		X			X	X
		papA1**			X	X			X	X
		pks2**			X	X			X	X
		Rv3230c**	X
		drrB**						X
		mmpl8**			X						X	X

## Sheet: References
References
fcoT	Wang, F., Langley, R., Gulten, G., Wang, L. & Sacchettini, J. C. Identification of a type III thioesterase reveals the function of an operon crucial for Mtb virulence. Chem Biol 14, 543-551, doi:10.1016/j.chembiol.2007.04.005 (2007).
fadD5	Joon, M., Bhatia, S., Pasricha, R., Bose, M. & Brahmachari, V. Functional analysis of an intergenic non-coding sequence within mce1 operon of M.tuberculosis. BMC Microbiol 10, 128, doi:10.1186/1471-2180-10-128 (2010).
far	Lee, K. S. et al. Crystal structure of fatty acid-CoA racemase from Mycobacterium tuberculosis H37Rv. Proteins 64, 817-822, doi:10.1002/prot.21029 (2006).
echA6	Cox, J. A. et al. THPP target assignment reveals EchA6 as an essential fatty acid shuttle in mycobacteria. Nat Microbiol 1, 15006, doi:10.1038/nmicrobiol.2015.6 (2016)
fadD13	Andersson, C. S. et al. The Mycobacterium tuberculosis very-long-chain fatty acyl-CoA synthetase: structural basis for housing lipid substrates longer than the enzyme. Structure 20, 1062-1070, doi:10.1016/j.str.2012.03.012 (2012)
tgs1	Sirakova, T. D. et al. Identification of a diacylglycerol acyltransferase gene involved in accumulation of triacylglycerol in Mycobacterium tuberculosis under stress. Microbiology 152, 2717-2725, doi:10.1099/mic.0.28993-0 (2006)
tgs2	Low, K. L. et al. Lipid droplet-associated proteins are involved in the biosynthesis and hydrolysis of triacylglycerol in Mycobacterium bovis bacillus Calmette-Guerin. J Biol Chem 285, 21662-21670, doi:10.1074/jbc.M110.135731 (2010)
fbpC	Backus, K. M. et al. The three Mycobacterium tuberculosis antigen 85 isoforms have unique substrates and activities determined by non-active site regions. J Biol Chem 289, 25041-25053, doi:10.1074/jbc.M114.581579 (2014).
fadB2	Taylor, R. C., Brown, A. K., Singh, A., Bhatt, A. & Besra, G. S. Characterization of a beta-hydroxybutyryl-CoA dehydrogenase from Mycobacterium tuberculosis. Microbiology 156, 1975-1982, doi:10.1099/mic.0.038802-0 (2010).
umaA	Meena, L. S., Chopra, P., Vishwakarma, R. A. & Singh, Y. Biochemical characterization of an S-adenosyl-l-methionine-dependent methyltransferase (Rv0469) of Mycobacterium tuberculosis. Biol Chem 394, 871-877, doi:10.1515/hsz-2013-0126 (2013).
fabD2	Huang, Y. S. et al. Purification and characterization of the Mycobacterium tuberculosis FabD2, a novel malonyl-CoA:AcpM transacylase of fatty acid synthase. Protein Expr Purif 45, 393-399, doi:10.1016/j.pep.2005.07.003 (2006).
accD2	Gande, R. et al. Acyl-CoA carboxylases (accD2 and accD3), together with a unique polyketide synthase (Cg-pks), are key to mycolic acid biosynthesis in Corynebacterianeae such as Corynebacterium glutamicum and Mycobacterium tuberculosis. J Biol Chem 279, 44847-44857, doi:10.1074/jbc.M408648200 (2004).
pks3	Belardinelli, J. M. et al. Biosynthesis and translocation of unsulfated acyltrehaloses in Mycobacterium tuberculosis. J Biol Chem 289, 27952-27965, doi:10.1074/jbc.M114.581199 (2014).
fabG1	Gurvitz, A. The essential mycobacterial genes, fabG1 and fabG4, encode 3-oxoacyl-thioester reductases that are functional in yeast mitochondrial fatty acid synthase type 2. Mol Genet Genomics 282, 407-416,
Rv1543	Sirakova, T. D. et al. Wax ester synthesis is required for Mycobacterium tuberculosis to enter in vitro dormancy. PLoS One 7, e51641, doi:10.1371/journal.pone.0051641 (2012).
plsB1	Law, J. D. & Daniel, J. The mycobacterial Rv1551 glycerol-3-phosphate acyltransferase enhances phospholipid biosynthesis in cell lysates of Escherichia coli. Microb Pathog 113, 269-275, doi:10.1016/j.micpath.2017.10.050 (2017).
pks8	Dubey, V. S., Sirakova, T. D., Cynamon, M. H. & Kolattukudy, P. E. Biochemical function of msl5 (pks8 plus pks17) in Mycobacterium tuberculosis H37Rv: biosynthesis of monomethyl branched unsaturated fatty acids. J Bacteriol 185, 4620-4625 (2003).
pks11	Gokulan, K. et al. Crystal structure of Mycobacterium tuberculosis polyketide synthase 11 (PKS11) reveals intermediates in the synthesis of methyl-branched alkylpyrones. J Biol Chem 288, 16484-16494, doi:10.1074/jbc.M113.468892 (2013).
mbtF	McMahon, M. D., Rush, J. S. & Thomas, M. G. Analyses of MbtB, MbtE, and MbtF suggest revisions to the mycobactin biosynthesis pathway in Mycobacterium tuberculosis. J Bacteriol 194, 2809-2818, doi:10.1128/JB.00088-12 (2012).
fas	Pawelczyk, J. & Kremer, L. The Molecular Genetics of Mycolic Acid Biosynthesis. Microbiol Spectr 2, MGM2-0003-2013, doi:10.1128/microbiolspec.MGM2-0003-2013 (2014).
fadD26	Simeone, R. et al. Delineation of the roles of FadD22, FadD26 and FadD29 in the biosynthesis of phthiocerol dimycocerosates and related compounds in Mycobacterium tuberculosis. FEBS J 277, 2715-2725, doi:10.1111/j.1742-464X.2010.07688.x (2010).
fadD28	Fitzmaurice, A. M. & Kolattukudy, P. E. Open reading frame 3, which is adjacent to the mycocerosic acid synthase gene, is expressed as an acyl coenzyme A synthase in Mycobacterium bovis BCG. J Bacteriol 179, 2608-2615 (1997).
fadD22	Simeone, R. et al. Delineation of the roles of FadD22, FadD26 and FadD29 in the biosynthesis of phthiocerol dimycocerosates and related compounds in Mycobacterium tuberculosis. FEBS J 277, 2715-2725, doi:10.1111/j.1742-464X.2010.07688.x (2010).
fadD29	Simeone, R. et al. Delineation of the roles of FadD22, FadD26 and FadD29 in the biosynthesis of phthiocerol dimycocerosates and related compounds in Mycobacterium tuberculosis. FEBS J 277, 2715-2725, doi:10.1111/j.1742-464X.2010.07688.x (2010).
fbpA	Backus, K. M. et al. The three Mycobacterium tuberculosis antigen 85 isoforms have unique substrates and activities determined by non-active site regions. J Biol Chem 289, 25041-25053, doi:10.1074/jbc.M114.581579 (2014).
papA1	Seeliger, J. C. et al. Elucidation and chemical modulation of sulfolipid-1 biosynthesis in Mycobacterium tuberculosis. J Biol Chem 287, 7990-8000, doi:10.1074/jbc.M111.315473 (2012).
pks2	Sirakova, T. D., Thirumala, A. K., Dubey, V. S., Sprecher, H. & Kolattukudy, P. E. The Mycobacterium tuberculosis pks2 gene encodes the synthase for the hepta- and octamethyl-branched fatty acids required for sulfolipid synthesis. J Biol Chem 276, 16833-16839, doi:10.1074/jbc.M011468200 (2001).
Rv3230c	Chang, Y. & Fox, B. G. Identification of Rv3230c as the NADPH oxidoreductase of a two-protein DesA3 acyl-CoA desaturase in Mycobacterium tuberculosis H37Rv. Biochemistry 45, 13476-13486, doi:10.1021/bi0615285 (2006).
drrB	Waddell, S. J. et al. Inactivation of polyketide synthase and related genes results in the loss of complex lipids in Mycobacterium tuberculosis H37Rv. Lett Appl Microbiol 40, 201-206, doi:10.1111/j.1472-765X.2005.01659.x (2005).
mmpl8	Domenech, P. et al. The role of MmpL8 in sulfatide biogenesis and virulence of Mycobacterium tuberculosis. J Biol Chem 279, 21257-21265, doi:10.1074/jbc.M400324200 (2004)
